# Supplementary material for: 4-Amino-3,5-bis­(2-pyrid­yl)-4H-1,2,4-triazole–benzene-1,2,3-tricarboxylic acid–water (1/1/2)
Source: Acta Crystallogr Sect E Struct Rep Online. 2010 Apr 14;66(Pt 5):o1075–6. doi: 10.1107/S1600536810010470 (PMC2979117; doi:10.1107/S1600536810010470)
Supplement: Supplementary file 1 [file e-66-o1075-sup1.cif]

##############################################################################
###                                                                        ###
###        Electronic paper (Acta Crystallographica Section E)             ###
###                                                                        ###
##############################################################################
#                                                                            #
# This CIF contains the data in a paper accepted for publication in Acta     #
# Crystallographica Section E. It conforms to the requirements of Notes      #
# for Authors for Section E, and has been peer reviewed under the auspices   #
# of the IUCr Commission on Journals.                                        #
#                                                                            #
# Full details of the Crystallographic Information File format               #
# are given in the paper "The Crystallographic Information File (CIF):       #
# a New Standard Archive File for Crystallography" by S. R. Hall, F. H.      #
# Allen and I. D. Brown [Acta Cryst. (1991), A47, 655-685].                  #
#                                                                            #
# The current version of the core CIF dictionary is obtainable from          #
# ftp://ftp.iucr.org/pub/cif_core.dic. The current version number is 2.4.    #
#                                                                            #
# Software is freely available for graphical display of the structure(s) in  #
# this CIF.  For information consult the CIF home page http://www.iucr.org/  #
# cif/home.html                                                              #
#                                                                            #
# This file may be used for bona fide research purposes within the           #
# scientific community so long as proper attribution is given to the journal # 
# article from which it was obtained.                                        #
#                                                                            #
##############################################################################
                                             
data_I
_audit_creation_method     SHELXL-97
_chemical_name_systematic
;
4-Amino-3,5-bis(2-pyridyl)-4<i>H</i>-1,2,4-triazole--benzene-1,2,3-
tricarboxylic acid--water (1/1/2)
;
_chemical_name_common     ?
_chemical_formula_moiety     'C12 H10 N6, C9 H6 O6, 2(H2 O)'
_chemical_formula_sum     'C21 H20 N6 O8'
_chemical_formula_iupac     'C12 H10 N6, C9 H6 O6, 2H2 O'
_chemical_formula_weight     484.43
_chemical_melting_point     ?
_symmetry_cell_setting     Triclinic
_symmetry_space_group_name_H-M     'P -1'
_symmetry_space_group_name_Hall     '-P 1'
loop_
    _symmetry_equiv_pos_as_xyz
    'x, y, z'
    '-x, -y, -z'
_cell_length_a     8.4266(10)
_cell_length_b     8.6317(10)
_cell_length_c     15.7318(18)
_cell_angle_alpha     75.152(12)
_cell_angle_beta     77.179(12)
_cell_angle_gamma     88.417(13)
_cell_volume     1078.0(2)
_cell_formula_units_Z     2
_cell_measurement_reflns_used     2173
_cell_measurement_theta_min     2.75
_cell_measurement_theta_max     25.85
_cell_measurement_temperature     294(2)
_exptl_crystal_description     block
_exptl_crystal_colour     colourless
_exptl_crystal_size_max     0.24
_exptl_crystal_size_mid     0.21
_exptl_crystal_size_min     0.18
_exptl_crystal_density_diffrn     1.492
_exptl_crystal_density_meas     ?
_exptl_crystal_density_method     'not measured'
_exptl_crystal_F_000     504
_exptl_absorpt_coefficient_mu     0.117
_exptl_absorpt_correction_type     multi-scan
_exptl_absorpt_process_details     '(SADABS; Bruker, 2001)'
_exptl_absorpt_correction_T_min     0.966768
_exptl_absorpt_correction_T_max     0.980000
_exptl_special_details
;
;
_diffrn_ambient_temperature     294(2)
_diffrn_radiation_type     MoK\a
_diffrn_radiation_wavelength     0.71073
_diffrn_radiation_source     'fine-focus sealed tube'
_diffrn_radiation_monochromator     graphite
_diffrn_measurement_device_type     'Bruker APEXII CCD area-detector'
_diffrn_measurement_method     'phi and omega scans'
_diffrn_detector_area_resol_mean     ?
_diffrn_reflns_number     5932
_diffrn_reflns_av_R_equivalents     0.0175
_diffrn_reflns_av_sigmaI/netI     0.0318
_diffrn_reflns_theta_min     2.44
_diffrn_reflns_theta_max     25.01
_diffrn_reflns_theta_full     25.01
_diffrn_measured_fraction_theta_max     0.991
_diffrn_measured_fraction_theta_full     0.991
_diffrn_reflns_limit_h_min     -10
_diffrn_reflns_limit_h_max     9
_diffrn_reflns_limit_k_min     -9
_diffrn_reflns_limit_k_max     10
_diffrn_reflns_limit_l_min     -18
_diffrn_reflns_limit_l_max     18
_diffrn_standards_number     ?
_diffrn_standards_interval_count     ?
_diffrn_standards_interval_time     ?
_diffrn_standards_decay_%     ?
_refine_special_details
;
Refinement of <i>F</i>^2^ against ALL reflections. The weighted <i>R</i>-factor
wR and goodness of fit <i>S</i> are based on <i>F</i>^2^, conventional
<i>R</i>-factors <i>R</i> are based on <i>F</i>, with <i>F</i> set to zero for
negative <i>F</i>^2^. The threshold expression of <i>F</i>^2^ >
\s(<i>F</i>^2^) is used only for calculating <i>R</i>-factors(gt) etc. and is
not relevant to the choice of reflections for refinement. <i>R</i>-factors
based on <i>F</i>^2^ are statistically about twice as large as those based on
<i>F</i>, and <i>R</i>- factors based on ALL data will be even larger.
;
_reflns_number_total     3765
_reflns_number_gt     2832
_reflns_threshold_expression     I>2sigma(I)
_refine_ls_structure_factor_coef     Fsqd
_refine_ls_matrix_type     full
_refine_ls_R_factor_all     0.0553
_refine_ls_R_factor_gt     0.0374
_refine_ls_wR_factor_gt     0.0960
_refine_ls_wR_factor_ref     0.1050
_refine_ls_goodness_of_fit_ref     1.050
_refine_ls_restrained_S_all     1.050
_refine_ls_number_reflns     3765
_refine_ls_number_parameters     320
_refine_ls_number_restraints     0
_refine_ls_hydrogen_treatment     constr
_refine_ls_weighting_scheme     calc
_refine_ls_weighting_details
         'calc w=1/[\s^2^(Fo^2^)+(0.0552P)^2^+0.1197P] where P=(Fo^2^+2Fc^2^)/3'
_atom_sites_solution_hydrogens     geom
_atom_sites_solution_primary     direct
_atom_sites_solution_secondary     difmap
_refine_ls_shift/su_max     0.000
_refine_ls_shift/su_mean     0.000
_refine_diff_density_max     0.182
_refine_diff_density_min     -0.158
_refine_ls_extinction_method     'SHELXL97 (Sheldrick, 2008)'
_refine_ls_extinction_coef     0.021(2)
_refine_ls_extinction_expression
                                  'Fc^*^=kFc[1+0.001xFc^2^\l^3^/sin(2\q)]^-1/4^'
loop_
    _atom_type_symbol
    _atom_type_description
    _atom_type_scat_dispersion_real
    _atom_type_scat_dispersion_imag
    _atom_type_scat_source
    'C' 'C' 0.0033 0.0016
                         'International Tables Vol C Tables 4.2.6.8 and 6.1.1.4'
    'H' 'H' 0.0000 0.0000
                         'International Tables Vol C Tables 4.2.6.8 and 6.1.1.4'
    'N' 'N' 0.0061 0.0033
                         'International Tables Vol C Tables 4.2.6.8 and 6.1.1.4'
    'O' 'O' 0.0106 0.0060
                         'International Tables Vol C Tables 4.2.6.8 and 6.1.1.4'
_computing_data_collection     'APEX2 (Bruker, 2003)'
_computing_cell_refinement     'SAINT (Bruker, 2001)'
_computing_data_reduction     'SAINT (Bruker, 2001)'
_computing_structure_solution     'SHELXS97 (Sheldrick, 2008)'
_computing_structure_refinement     'SHELXL97 (Sheldrick, 2008)'
_computing_molecular_graphics
                     'SHELXTL (Sheldrick, 2008) and DIAMOND (Brandenburg, 2005)'
_computing_publication_material     'SHELXTL (Sheldrick, 2008)'
loop_
    _atom_site_type_symbol
    _atom_site_label
    _atom_site_fract_x
    _atom_site_fract_y
    _atom_site_fract_z
    _atom_site_U_iso_or_equiv
    _atom_site_adp_type
    _atom_site_calc_flag
    _atom_site_refinement_flags
    _atom_site_occupancy
    _atom_site_disorder_assembly
    _atom_site_disorder_group
    O O1 -0.15210(17) 0.29442(17) 0.47310(9) 0.0579(4) Uani d . 1 . .
    H H1 -0.2077 0.2167 0.5064 0.087 Uiso calc R 1 . .
    O O2 -0.05082(17) 0.11617(16) 0.39702(9) 0.0569(4) Uani d . 1 . .
    O O3 0.02722(15) 0.19395(14) 0.20039(9) 0.0415(3) Uani d . 1 . .
    H H3 0.0232 0.1036 0.1930 0.062 Uiso calc R 1 . .
    O O4 0.24886(16) 0.10468(15) 0.25232(9) 0.0477(3) Uani d . 1 . .
    O O5 0.32592(17) 0.38341(17) 0.07961(9) 0.0548(4) Uani d . 1 . .
    H H5 0.3873 0.3949 0.0299 0.082 Uiso calc R 1 . .
    O O6 0.48197(16) 0.58328(16) 0.08438(9) 0.0546(4) Uani d . 1 . .
    N N1 0.7015(2) 0.42032(18) 0.25775(11) 0.0484(4) Uani d . 1 . .
    N N2 0.83363(18) 0.82310(17) 0.24200(10) 0.0402(4) Uani d . 1 . .
    N N3 0.95863(17) 0.90648(17) 0.17665(10) 0.0387(4) Uani d . 1 . .
    N N4 0.91424(17) 0.68331(16) 0.14315(9) 0.0355(3) Uani d . 1 . .
    N N5 0.9121(2) 0.56814(18) 0.09338(10) 0.0482(4) Uani d . 1 . .
    H H5A 1.0131 0.5743 0.0583 0.058 Uiso d R 1 . .
    H H5B 0.8885 0.4727 0.1340 0.058 Uiso d R 1 . .
    N N6 1.18042(19) 0.76103(18) -0.01199(10) 0.0462(4) Uani d . 1 . .
    C C1 -0.0538(2) 0.2505(2) 0.40647(12) 0.0395(4) Uani d . 1 . .
    C C2 0.0538(2) 0.3858(2) 0.34279(11) 0.0353(4) Uani d . 1 . .
    C C3 0.1524(2) 0.3644(2) 0.26222(11) 0.0332(4) Uani d . 1 . .
    C C4 0.1486(2) 0.2056(2) 0.23849(11) 0.0353(4) Uani d . 1 . .
    C C5 0.2564(2) 0.4922(2) 0.20656(11) 0.0341(4) Uani d . 1 . .
    C C6 0.3642(2) 0.4873(2) 0.11777(12) 0.0385(4) Uani d . 1 . .
    C C7 0.2594(2) 0.6357(2) 0.23120(12) 0.0410(4) Uani d . 1 . .
    H H7 0.3308 0.7187 0.1945 0.049 Uiso calc R 1 . .
    C C8 0.1584(2) 0.6570(2) 0.30912(12) 0.0435(5) Uani d . 1 . .
    H H8 0.1589 0.7545 0.3240 0.052 Uiso calc R 1 . .
    C C9 0.0569(2) 0.5320(2) 0.36447(12) 0.0415(4) Uani d . 1 . .
    H H9 -0.0108 0.5455 0.4173 0.050 Uiso calc R 1 . .
    C C10 0.6861(2) 0.5630(2) 0.27668(11) 0.0370(4) Uani d . 1 . .
    C C11 0.5973(3) 0.3031(2) 0.31086(14) 0.0565(6) Uani d . 1 . .
    H H11 0.6059 0.2032 0.2984 0.068 Uiso calc R 1 . .
    C C12 0.4780(3) 0.3209(2) 0.38293(13) 0.0529(5) Uani d . 1 . .
    H H12 0.4092 0.2351 0.4185 0.063 Uiso calc R 1 . .
    C C13 0.4633(2) 0.4678(3) 0.40076(13) 0.0512(5) Uani d . 1 . .
    H H13 0.3834 0.4843 0.4486 0.061 Uiso calc R 1 . .
    C C14 0.5686(2) 0.5914(2) 0.34694(13) 0.0494(5) Uani d . 1 . .
    H H14 0.5606 0.6926 0.3578 0.059 Uiso calc R 1 . .
    C C15 0.8071(2) 0.6891(2) 0.22104(11) 0.0353(4) Uani d . 1 . .
    C C16 1.0074(2) 0.8208(2) 0.11698(11) 0.0347(4) Uani d . 1 . .
    C C17 1.1425(2) 0.8672(2) 0.03777(11) 0.0350(4) Uani d . 1 . .
    C C18 1.3039(2) 0.8006(3) -0.08423(13) 0.0528(5) Uani d . 1 . .
    H H18 1.3313 0.7281 -0.1194 0.063 Uiso calc R 1 . .
    C C19 1.3924(2) 0.9422(3) -0.10926(14) 0.0516(5) Uani d . 1 . .
    H H19 1.4777 0.9646 -0.1600 0.062 Uiso calc R 1 . .
    C C20 1.3524(2) 1.0498(3) -0.05799(13) 0.0499(5) Uani d . 1 . .
    H H20 1.4103 1.1469 -0.0736 0.060 Uiso calc R 1 . .
    C C21 1.2256(2) 1.0132(2) 0.01692(13) 0.0454(5) Uani d . 1 . .
    H H21 1.1965 1.0847 0.0526 0.054 Uiso calc R 1 . .
    O O7 0.65104(17) 0.06876(17) 0.58459(10) 0.0643(4) Uani d . 1 . .
    H H7A 0.5494 0.0662 0.5868 0.096 Uiso d R 1 . .
    H H7B 0.6834 0.0121 0.6299 0.096 Uiso d R 1 . .
    O O8 0.68068(17) 0.91230(18) 0.40477(10) 0.0669(5) Uani d . 1 . .
    H H8A 0.7248 0.8889 0.3557 0.100 Uiso d R 1 . .
    H H8B 0.7366 0.9709 0.4240 0.100 Uiso d R 1 . .
loop_
    _atom_site_aniso_label
    _atom_site_aniso_U_11
    _atom_site_aniso_U_22
    _atom_site_aniso_U_33
    _atom_site_aniso_U_12
    _atom_site_aniso_U_13
    _atom_site_aniso_U_23
    O1 0.0631(9) 0.0537(9) 0.0466(8) -0.0169(7) 0.0181(7) -0.0186(7)
    O2 0.0668(9) 0.0442(8) 0.0499(8) -0.0155(7) 0.0125(7) -0.0144(7)
    O3 0.0465(7) 0.0343(7) 0.0474(7) -0.0019(6) -0.0106(6) -0.0166(6)
    O4 0.0462(8) 0.0411(8) 0.0517(8) 0.0069(6) -0.0058(6) -0.0096(6)
    O5 0.0656(9) 0.0533(9) 0.0392(8) -0.0188(7) 0.0109(6) -0.0179(7)
    O6 0.0509(8) 0.0587(9) 0.0459(8) -0.0208(7) 0.0083(6) -0.0128(7)
    N1 0.0552(10) 0.0360(9) 0.0493(10) -0.0050(8) -0.0032(8) -0.0091(7)
    N2 0.0413(8) 0.0344(8) 0.0413(9) -0.0055(7) 0.0000(7) -0.0108(7)
    N3 0.0408(8) 0.0327(8) 0.0403(8) -0.0040(7) -0.0027(7) -0.0103(7)
    N4 0.0392(8) 0.0311(8) 0.0369(8) -0.0028(6) -0.0059(6) -0.0115(6)
    N5 0.0577(10) 0.0433(9) 0.0448(9) -0.0134(8) -0.0009(8) -0.0210(7)
    N6 0.0503(9) 0.0411(9) 0.0434(9) -0.0009(7) 0.0023(7) -0.0147(7)
    C1 0.0402(10) 0.0446(11) 0.0321(10) -0.0070(8) -0.0016(8) -0.0114(8)
    C2 0.0355(9) 0.0389(10) 0.0318(9) -0.0044(8) -0.0067(7) -0.0096(8)
    C3 0.0327(9) 0.0347(10) 0.0316(9) -0.0026(7) -0.0065(7) -0.0074(7)
    C4 0.0368(10) 0.0344(10) 0.0300(9) -0.0030(8) 0.0004(8) -0.0063(7)
    C5 0.0335(9) 0.0365(10) 0.0311(9) -0.0025(8) -0.0066(7) -0.0069(7)
    C6 0.0400(10) 0.0364(10) 0.0353(10) -0.0053(8) -0.0039(8) -0.0055(8)
    C7 0.0432(10) 0.0394(11) 0.0382(10) -0.0106(8) -0.0072(8) -0.0066(8)
    C8 0.0524(11) 0.0391(11) 0.0426(11) -0.0062(9) -0.0104(9) -0.0159(9)
    C9 0.0434(10) 0.0495(12) 0.0336(10) -0.0051(9) -0.0047(8) -0.0166(8)
    C10 0.0384(10) 0.0349(10) 0.0367(10) -0.0023(8) -0.0083(8) -0.0069(8)
    C11 0.0714(15) 0.0356(11) 0.0556(13) -0.0132(10) -0.0043(11) -0.0066(9)
    C12 0.0592(13) 0.0483(12) 0.0446(12) -0.0186(10) -0.0076(10) -0.0017(9)
    C13 0.0458(11) 0.0630(14) 0.0423(11) -0.0128(10) -0.0021(9) -0.0141(10)
    C14 0.0471(11) 0.0468(12) 0.0525(12) -0.0096(9) 0.0001(9) -0.0178(10)
    C15 0.0350(9) 0.0324(10) 0.0375(10) -0.0007(8) -0.0062(8) -0.0087(8)
    C16 0.0368(9) 0.0290(9) 0.0380(10) -0.0018(8) -0.0081(8) -0.0081(8)
    C17 0.0354(9) 0.0335(10) 0.0351(9) 0.0010(8) -0.0082(7) -0.0069(8)
    C18 0.0558(12) 0.0521(13) 0.0470(12) 0.0038(10) 0.0016(10) -0.0181(10)
    C19 0.0411(11) 0.0606(14) 0.0463(12) -0.0011(10) 0.0005(9) -0.0100(10)
    C20 0.0399(11) 0.0532(12) 0.0516(12) -0.0117(9) -0.0026(9) -0.0099(10)
    C21 0.0430(11) 0.0461(11) 0.0466(11) -0.0055(9) -0.0032(9) -0.0160(9)
    O7 0.0588(9) 0.0635(10) 0.0571(9) -0.0175(8) -0.0048(7) 0.0036(7)
    O8 0.0636(10) 0.0714(10) 0.0649(10) -0.0227(8) 0.0080(8) -0.0329(8)
_geom_special_details
;
All esds (except the esd in the dihedral angle between two l.s. planes) are
estimated using the full covariance matrix. The cell esds are taken into
account individually in the estimation of esds in distances, angles and
torsion angles; correlations between esds in cell parameters are only used
when they are defined by crystal symmetry. An approximate (isotropic)
treatment of cell esds is used for estimating esds involving l.s. planes.
;
loop_
    _geom_bond_atom_site_label_1
    _geom_bond_atom_site_label_2
    _geom_bond_site_symmetry_2
    _geom_bond_distance
    _geom_bond_publ_flag
    O1 C1 . 1.315(2) ?
    O1 H1 . 0.8200 ?
    O2 C1 . 1.205(2) ?
    O3 C4 . 1.313(2) ?
    O3 H3 . 0.8200 ?
    O4 C4 . 1.210(2) ?
    O5 C6 . 1.283(2) ?
    O5 H5 . 0.8200 ?
    O6 C6 . 1.240(2) ?
    N1 C11 . 1.335(2) ?
    N1 C10 . 1.336(2) ?
    N2 C15 . 1.319(2) ?
    N2 N3 . 1.3661(19) ?
    N3 C16 . 1.328(2) ?
    N4 C16 . 1.361(2) ?
    N4 C15 . 1.363(2) ?
    N4 N5 . 1.4169(19) ?
    N5 H5A . 0.9000 ?
    N5 H5B . 0.9000 ?
    N6 C18 . 1.337(2) ?
    N6 C17 . 1.340(2) ?
    C1 C2 . 1.498(2) ?
    C2 C9 . 1.391(2) ?
    C2 C3 . 1.406(2) ?
    C3 C5 . 1.404(2) ?
    C3 C4 . 1.513(2) ?
    C5 C7 . 1.392(2) ?
    C5 C6 . 1.498(2) ?
    C7 C8 . 1.380(2) ?
    C7 H7 . 0.9300 ?
    C8 C9 . 1.376(2) ?
    C8 H8 . 0.9300 ?
    C9 H9 . 0.9300 ?
    C10 C14 . 1.379(3) ?
    C10 C15 . 1.472(2) ?
    C11 C12 . 1.377(3) ?
    C11 H11 . 0.9300 ?
    C12 C13 . 1.364(3) ?
    C12 H12 . 0.9300 ?
    C13 C14 . 1.378(3) ?
    C13 H13 . 0.9300 ?
    C14 H14 . 0.9300 ?
    C16 C17 . 1.466(2) ?
    C17 C21 . 1.386(2) ?
    C18 C19 . 1.370(3) ?
    C18 H18 . 0.9300 ?
    C19 C20 . 1.369(3) ?
    C19 H19 . 0.9300 ?
    C20 C21 . 1.378(3) ?
    C20 H20 . 0.9300 ?
    C21 H21 . 0.9300 ?
    O7 H7A . 0.8500 ?
    O7 H7B . 0.8499 ?
    O8 H8A . 0.8510 ?
    O8 H8B . 0.8502 ?
loop_
    _geom_angle_atom_site_label_1
    _geom_angle_atom_site_label_2
    _geom_angle_atom_site_label_3
    _geom_angle_site_symmetry_1
    _geom_angle_site_symmetry_3
    _geom_angle
    _geom_angle_publ_flag
    C1 O1 H1 . . 109.5 ?
    C4 O3 H3 . . 109.5 ?
    C6 O5 H5 . . 109.5 ?
    C11 N1 C10 . . 116.81(16) ?
    C15 N2 N3 . . 107.75(13) ?
    C16 N3 N2 . . 108.01(13) ?
    C16 N4 C15 . . 106.25(14) ?
    C16 N4 N5 . . 127.04(14) ?
    C15 N4 N5 . . 126.14(13) ?
    N4 N5 H5A . . 104.7 ?
    N4 N5 H5B . . 106.5 ?
    H5A N5 H5B . . 112.9 ?
    C18 N6 C17 . . 117.34(16) ?
    O2 C1 O1 . . 123.81(16) ?
    O2 C1 C2 . . 123.40(16) ?
    O1 C1 C2 . . 112.79(16) ?
    C9 C2 C3 . . 120.26(16) ?
    C9 C2 C1 . . 119.61(15) ?
    C3 C2 C1 . . 120.12(15) ?
    C5 C3 C2 . . 118.13(15) ?
    C5 C3 C4 . . 121.57(14) ?
    C2 C3 C4 . . 120.28(14) ?
    O4 C4 O3 . . 125.30(16) ?
    O4 C4 C3 . . 122.76(16) ?
    O3 C4 C3 . . 111.93(15) ?
    C7 C5 C3 . . 120.19(15) ?
    C7 C5 C6 . . 116.12(15) ?
    C3 C5 C6 . . 123.66(15) ?
    O6 C6 O5 . . 123.63(16) ?
    O6 C6 C5 . . 119.51(16) ?
    O5 C6 C5 . . 116.85(14) ?
    C8 C7 C5 . . 121.14(16) ?
    C8 C7 H7 . . 119.4 ?
    C5 C7 H7 . . 119.4 ?
    C9 C8 C7 . . 119.08(17) ?
    C9 C8 H8 . . 120.5 ?
    C7 C8 H8 . . 120.5 ?
    C8 C9 C2 . . 121.15(16) ?
    C8 C9 H9 . . 119.4 ?
    C2 C9 H9 . . 119.4 ?
    N1 C10 C14 . . 122.72(16) ?
    N1 C10 C15 . . 116.49(15) ?
    C14 C10 C15 . . 120.73(16) ?
    N1 C11 C12 . . 124.13(19) ?
    N1 C11 H11 . . 117.9 ?
    C12 C11 H11 . . 117.9 ?
    C13 C12 C11 . . 118.18(18) ?
    C13 C12 H12 . . 120.9 ?
    C11 C12 H12 . . 120.9 ?
    C12 C13 C14 . . 119.09(19) ?
    C12 C13 H13 . . 120.5 ?
    C14 C13 H13 . . 120.5 ?
    C13 C14 C10 . . 119.07(18) ?
    C13 C14 H14 . . 120.5 ?
    C10 C14 H14 . . 120.5 ?
    N2 C15 N4 . . 109.31(14) ?
    N2 C15 C10 . . 124.55(15) ?
    N4 C15 C10 . . 126.07(15) ?
    N3 C16 N4 . . 108.69(14) ?
    N3 C16 C17 . . 124.82(15) ?
    N4 C16 C17 . . 126.47(15) ?
    N6 C17 C21 . . 122.64(16) ?
    N6 C17 C16 . . 116.38(15) ?
    C21 C17 C16 . . 120.97(16) ?
    N6 C18 C19 . . 123.60(18) ?
    N6 C18 H18 . . 118.2 ?
    C19 C18 H18 . . 118.2 ?
    C20 C19 C18 . . 118.55(18) ?
    C20 C19 H19 . . 120.7 ?
    C18 C19 H19 . . 120.7 ?
    C19 C20 C21 . . 119.48(18) ?
    C19 C20 H20 . . 120.3 ?
    C21 C20 H20 . . 120.3 ?
    C20 C21 C17 . . 118.39(18) ?
    C20 C21 H21 . . 120.8 ?
    C17 C21 H21 . . 120.8 ?
    H7A O7 H7B . . 117.1 ?
    H8A O8 H8B . . 117.1 ?
loop_
    _geom_torsion_atom_site_label_1
    _geom_torsion_atom_site_label_2
    _geom_torsion_atom_site_label_3
    _geom_torsion_atom_site_label_4
    _geom_torsion_site_symmetry_1
    _geom_torsion_site_symmetry_2
    _geom_torsion_site_symmetry_3
    _geom_torsion_site_symmetry_4
    _geom_torsion
    _geom_torsion_publ_flag
    C15 N2 N3 C16 . . . . -0.51(19) ?
    O2 C1 C2 C9 . . . . -172.13(19) ?
    O1 C1 C2 C9 . . . . 8.4(2) ?
    O2 C1 C2 C3 . . . . 7.0(3) ?
    O1 C1 C2 C3 . . . . -172.47(16) ?
    C9 C2 C3 C5 . . . . 1.9(3) ?
    C1 C2 C3 C5 . . . . -177.24(15) ?
    C9 C2 C3 C4 . . . . -179.82(16) ?
    C1 C2 C3 C4 . . . . 1.0(2) ?
    C5 C3 C4 O4 . . . . 80.1(2) ?
    C2 C3 C4 O4 . . . . -98.1(2) ?
    C5 C3 C4 O3 . . . . -98.72(18) ?
    C2 C3 C4 O3 . . . . 83.09(19) ?
    C2 C3 C5 C7 . . . . -0.4(3) ?
    C4 C3 C5 C7 . . . . -178.66(17) ?
    C2 C3 C5 C6 . . . . -178.20(16) ?
    C4 C3 C5 C6 . . . . 3.6(3) ?
    C7 C5 C6 O6 . . . . 21.5(3) ?
    C3 C5 C6 O6 . . . . -160.65(17) ?
    C7 C5 C6 O5 . . . . -157.19(17) ?
    C3 C5 C6 O5 . . . . 20.7(3) ?
    C3 C5 C7 C8 . . . . -1.6(3) ?
    C6 C5 C7 C8 . . . . 176.36(16) ?
    C5 C7 C8 C9 . . . . 2.0(3) ?
    C7 C8 C9 C2 . . . . -0.5(3) ?
    C3 C2 C9 C8 . . . . -1.5(3) ?
    C1 C2 C9 C8 . . . . 177.70(17) ?
    C11 N1 C10 C14 . . . . -0.4(3) ?
    C11 N1 C10 C15 . . . . 176.69(17) ?
    C10 N1 C11 C12 . . . . -0.4(3) ?
    N1 C11 C12 C13 . . . . 0.9(3) ?
    C11 C12 C13 C14 . . . . -0.6(3) ?
    C12 C13 C14 C10 . . . . -0.1(3) ?
    N1 C10 C14 C13 . . . . 0.7(3) ?
    C15 C10 C14 C13 . . . . -176.28(18) ?
    N3 N2 C15 N4 . . . . 0.5(2) ?
    N3 N2 C15 C10 . . . . 177.44(16) ?
    C16 N4 C15 N2 . . . . -0.29(19) ?
    N5 N4 C15 N2 . . . . -172.11(16) ?
    C16 N4 C15 C10 . . . . -177.18(17) ?
    N5 N4 C15 C10 . . . . 11.0(3) ?
    N1 C10 C15 N2 . . . . -164.14(17) ?
    C14 C10 C15 N2 . . . . 13.0(3) ?
    N1 C10 C15 N4 . . . . 12.3(3) ?
    C14 C10 C15 N4 . . . . -170.58(18) ?
    N2 N3 C16 N4 . . . . 0.33(19) ?
    N2 N3 C16 C17 . . . . -178.23(16) ?
    C15 N4 C16 N3 . . . . -0.03(19) ?
    N5 N4 C16 N3 . . . . 171.69(16) ?
    C15 N4 C16 C17 . . . . 178.50(17) ?
    N5 N4 C16 C17 . . . . -9.8(3) ?
    C18 N6 C17 C21 . . . . 0.0(3) ?
    C18 N6 C17 C16 . . . . -179.59(17) ?
    N3 C16 C17 N6 . . . . 176.17(17) ?
    N4 C16 C17 N6 . . . . -2.1(3) ?
    N3 C16 C17 C21 . . . . -3.5(3) ?
    N4 C16 C17 C21 . . . . 178.23(17) ?
    C17 N6 C18 C19 . . . . 0.1(3) ?
    N6 C18 C19 C20 . . . . -0.2(3) ?
    C18 C19 C20 C21 . . . . 0.1(3) ?
    C19 C20 C21 C17 . . . . 0.0(3) ?
    N6 C17 C21 C20 . . . . -0.1(3) ?
    C16 C17 C21 C20 . . . . 179.49(17) ?
loop_
    _geom_hbond_atom_site_label_D
    _geom_hbond_atom_site_label_H
    _geom_hbond_atom_site_label_A
    _geom_hbond_site_symmetry_A
    _geom_hbond_distance_DH
    _geom_hbond_distance_HA
    _geom_hbond_distance_DA
    _geom_hbond_angle_DHA
    _geom_hbond_publ_flag
    O1 H1 O7 1_455 0.82 1.79 2.600(2) 171 yes
    O3 H3 N3 1_445 0.82 1.90 2.698(2) 166 yes
    O5 H5 O6 2_665 0.82 1.85 2.674(2) 177 yes
    N5 H5A N6 . 0.90 2.08 2.786(2) 134 yes
    N5 H5B N1 . 0.90 2.17 2.804(2) 127 yes
    O7 H7A O8 2_666 0.85 1.92 2.766(2) 172 yes
    O7 H7B O4 2_656 0.85 2.06 2.908(2) 173 yes
    O8 H8A N2 . 0.85 2.03 2.881(2) 177 yes
    O8 H8B O2 1_665 0.85 2.12 2.867(2) 147 yes
    C14 H14 O8 . 0.93 2.51 3.348(2) 149 yes
    C19 H19 O4 2_765 0.93 2.58 3.427(2) 152 yes
    C20 H20 O6 2_775 0.93 2.47 3.386(3) 167 yes
data_global
_journal_data_validation_number     ?
_journal_date_recd_electronic     2010-03-10
_journal_date_accepted     2010-03-20
_journal_name_full     'Acta Crystallographica, Section E'
_journal_year     2010
_journal_volume     66
_journal_issue      5
_journal_page_first     o1075
_journal_page_last     o1076
_journal_paper_category     QO
_journal_coeditor_code     RZ2426
_publ_contact_author_name     'Xiu-Juan Jiang'
_publ_contact_author_address
;
School of Biological and Chemical Engineering
Jiaxing University
Zhejiang Jiaxing 314001
P. R. China
;
_publ_contact_author_email     jxj1106@163.com
_publ_contact_author_phone     '+86 573 83640131'
_publ_section_title
;\
4-Amino-3,5-bis(2-pyridyl)-4<i>H</i>-1,2,4-triazole--benzene-1,2,3-\
tricarboxylic acid--water (1/1/2)
;
loop_
    _publ_author_name
    _publ_author_address
    'Xiu-Juan Jiang'
;
School of Biological and Chemical Engineering
Jiaxing University
Zhejiang Jiaxing 314001
People's Republic of China
;
