# Supplementary material for: 4-Amino-3,5-bis­(2-pyrid­yl)-4H-1,2,4-triazole–benzene-1,2,3-tricarboxylic acid–water (1/1/2)
Source: Acta Crystallogr Sect E Struct Rep Online. 2010 Apr 14;66(Pt 5):o1075–6. doi: 10.1107/S1600536810010470 (PMC2979117; doi:10.1107/S1600536810010470)
Supplement: Supplementary file 2 [file e-66-o1075-Isup2.hkl]

# 
# h,k,l, Fc-squared, Fo-squared, sigma(Fo-squared) and status flag 
# 
data_I
_shelx_title ' I in P-1' 
_shelx_refln_list_code          4 
_shelx_F_calc_maximum      220.70 
_exptl_crystal_F_000       504.00 
_reflns_d_resolution_high  0.8406 
 
loop_ 
 _symmetry_equiv_pos_as_xyz 
 'x, y, z' 
 '-x, -y, -z' 
 
_cell_length_a     8.4266 
_cell_length_b     8.6317 
_cell_length_c    15.7318 
_cell_angle_alpha  75.152 
_cell_angle_beta   77.179 
_cell_angle_gamma  88.417 
 
_shelx_F_squared_multiplier     1.000 
 
loop_ 
 _refln_index_h 
 _refln_index_k 
 _refln_index_l 
 _refln_F_squared_calc 
 _refln_F_squared_meas 
 _refln_F_squared_sigma 
 _refln_observed_status 
   1   0   0     1551.63     1555.99     24.67 o 
   2   0   0       38.02       42.06      0.83 o 
   3   0   0      518.12      491.78      5.70 o 
   4   0   0        4.56        3.23      0.83 o 
   5   0   0       26.00       26.18      1.27 o 
   6   0   0      326.88      345.09      4.44 o 
   7   0   0        0.35        1.11      1.65 o 
   8   0   0       20.33       24.10      3.33 o 
   9   0   0       63.44       56.89      4.61 o 
  -9   1   0        7.55        6.89      3.29 o 
  -8   1   0        1.21       -2.15      2.55 o 
  -7   1   0        4.80        3.09      2.32 o 
  -6   1   0       35.43       36.95      1.89 o 
  -5   1   0      835.82      886.47     11.08 o 
  -4   1   0       15.63       10.83      1.02 o 
  -3   1   0      875.87      904.63     10.66 o 
  -2   1   0      164.77      139.09      3.20 o 
  -1   1   0      687.70      721.83     12.05 o 
   0   1   0     1242.33     1167.64     13.28 o 
   1   1   0      445.78      446.79      5.38 o 
   2   1   0      719.36      678.40     18.76 o 
   3   1   0      384.79      389.08      6.79 o 
   4   1   0       81.65       80.82      1.59 o 
   5   1   0      241.83      264.91      3.48 o 
   6   1   0       13.73       16.79      1.66 o 
   7   1   0       25.39       27.69      2.72 o 
   8   1   0       94.04       94.90      5.04 o 
   9   1   0       12.55       13.81      3.56 o 
  -9   2   0       75.89       74.58      4.51 o 
  -8   2   0       76.78       74.21      4.54 o 
  -7   2   0      159.99      159.14      4.09 o 
  -6   2   0      137.45      129.98      3.34 o 
  -5   2   0       48.38       53.56      2.99 o 
  -4   2   0        1.05        1.28      1.34 o 
  -3   2   0        1.98        1.81      1.18 o 
  -2   2   0        7.28       14.05      1.38 o 
  -1   2   0     3047.85     2960.12     33.33 o 
   0   2   0      153.94      153.20      5.13 o 
   1   2   0     3981.94     3880.89     35.56 o 
   2   2   0      118.85      102.34      1.92 o 
   3   2   0     5840.69     6083.12     68.13 o 
   4   2   0      300.72      340.43      6.34 o 
   5   2   0      344.57      341.05      5.48 o 
   6   2   0       94.92      100.08      3.40 o 
   7   2   0      105.56      114.10      3.78 o 
   8   2   0        4.40        4.94      2.22 o 
   9   2   0        1.03        0.94      3.33 o 
  -9   3   0        0.92        1.11      3.16 o 
  -8   3   0       13.24       13.65      3.06 o 
  -7   3   0        5.76        4.02      2.55 o 
  -6   3   0        4.27        4.97      2.72 o 
  -5   3   0        1.60        4.10      2.02 o 
  -4   3   0       26.78       25.25      2.29 o 
  -3   3   0      517.13      502.90      9.97 o 
  -2   3   0      331.49      294.21      5.82 o 
  -1   3   0      106.60      113.17      2.15 o 
   0   3   0       46.56       42.48      1.35 o 
   1   3   0     4233.74     4275.29     48.17 o 
   2   3   0      194.06      188.33      2.80 o 
   3   3   0      341.70      375.42      4.30 o 
   4   3   0      533.32      566.79     16.39 o 
   5   3   0        5.70        5.15      1.46 o 
   6   3   0       21.16       27.27      6.35 o 
   7   3   0      141.64      138.65      3.94 o 
   8   3   0        1.21        2.64      2.14 o 
   9   3   0       10.43        9.21      2.92 o 
  -9   4   0        1.22        1.18      3.36 o 
  -8   4   0       28.94       31.07      4.91 o 
  -7   4   0       18.39       18.99      3.26 o 
  -6   4   0        2.97        3.56      2.55 o 
  -5   4   0      333.19      311.91      8.22 o 
  -4   4   0       37.95       41.76      3.36 o 
  -3   4   0      559.04      541.37     11.08 o 
  -2   4   0        4.11        3.00      1.00 o 
  -1   4   0      181.15      182.92      3.94 o 
   0   4   0      593.03      628.77      8.19 o 
   1   4   0        0.50        2.86      1.00 o 
   2   4   0        7.74       15.98      1.22 o 
   3   4   0      133.97      152.52      3.25 o 
   4   4   0      224.35      223.52      4.27 o 
   5   4   0        2.70        4.53      1.75 o 
   6   4   0        5.61        7.19      3.92 o 
   7   4   0       75.18       79.31      3.45 o 
   8   4   0       86.11       92.13     11.79 o 
  -8   5   0       20.27       21.61      4.07 o 
  -7   5   0       14.40        9.65      3.29 o 
  -6   5   0       13.44        9.95      3.66 o 
  -5   5   0        0.96        4.60      2.69 o 
  -4   5   0       48.02       53.79      4.07 o 
  -3   5   0        9.82       16.77      2.66 o 
  -2   5   0        5.12       11.23      1.38 o 
  -1   5   0       11.70        9.48      1.37 o 
   0   5   0       37.28       30.94      1.60 o 
   1   5   0       17.84       19.93      1.73 o 
   2   5   0       36.31       37.87      1.97 o 
   3   5   0       26.27       27.82      1.50 o 
   4   5   0       27.50       23.53      2.03 o 
   5   5   0        9.74       11.79      3.14 o 
   6   5   0      146.36      120.88      7.67 o 
   7   5   0      150.85      153.62      6.83 o 
   8   5   0        0.02       -1.31      3.70 o 
  -7   6   0       38.06       42.29      4.57 o 
  -6   6   0       13.47       13.24      4.17 o 
  -5   6   0        0.08       -1.88      2.76 o 
  -4   6   0        0.17        0.47      2.69 o 
  -3   6   0        0.09        0.87      2.62 o 
  -2   6   0      117.76      106.84      4.81 o 
  -1   6   0       81.08       96.56      2.94 o 
   0   6   0       38.81       37.49      3.08 o 
   1   6   0       49.15       64.24      4.20 o 
   2   6   0      230.47      221.81      4.53 o 
   3   6   0      740.68      741.80     15.13 o 
   4   6   0        0.92       -0.30      2.62 o 
   5   6   0      271.85      257.36      8.15 o 
   6   6   0        7.06        7.39      3.46 o 
   7   6   0        1.83        0.94      3.60 o 
  -7   7   0        5.11       -0.10      4.00 o 
  -6   7   0        3.58        5.55      3.70 o 
  -5   7   0       38.39       29.85      4.71 o 
  -4   7   0        9.45        8.23      3.26 o 
  -3   7   0       21.40       24.84      4.07 o 
  -2   7   0      157.57      166.37      6.33 o 
  -1   7   0        6.79       11.76      2.05 o 
   0   7   0       35.07       35.50      2.55 o 
   1   7   0       28.08       26.10      2.29 o 
   2   7   0       13.45       12.25      3.11 o 
   3   7   0      113.77      107.52      5.28 o 
   4   7   0       33.59       45.68      4.24 o 
   5   7   0       19.00       12.71      3.66 o 
   6   7   0       15.89       19.53      4.17 o 
  -6   8   0        6.88        2.55      4.10 o 
  -5   8   0        0.26        2.55      4.57 o 
  -4   8   0        2.28        5.65      3.66 o 
  -3   8   0        9.30       11.97      3.56 o 
  -2   8   0       22.84       20.64      3.76 o 
  -1   8   0        0.04        2.22      3.06 o 
   0   8   0       69.02       64.65      4.02 o 
   1   8   0       27.00       29.69      2.83 o 
   2   8   0       62.49       55.04      4.34 o 
   3   8   0        0.74        2.82      3.19 o 
   4   8   0       12.83       10.76      3.76 o 
   5   8   0        0.56       -0.20      3.70 o 
  -4   9   0        0.99        7.76      4.91 o 
  -3   9   0       59.48       60.48      5.35 o 
  -2   9   0      137.72      144.29      7.67 o 
  -1   9   0        0.55       -0.91      4.30 o 
   0   9   0        4.72        6.39      4.27 o 
   1   9   0       64.36       72.62      5.41 o 
   2   9   0      135.65      151.35      7.30 o 
   3   9   0        2.01       -0.91      3.63 o 
  -3  -9   1       29.54       33.35      4.67 o 
  -2  -9   1       55.81       59.04      5.01 o 
  -1  -9   1       21.28       23.90      4.54 o 
   0  -9   1        2.26       -1.31      4.20 o 
   1  -9   1       23.94       26.72      5.01 o 
   2  -9   1       26.56       28.30      5.08 o 
   3  -9   1       33.98       35.80      4.81 o 
   4  -9   1       40.84       34.86      4.98 o 
  -5  -8   1        0.16       -0.47      3.87 o 
  -4  -8   1        2.66       -1.08      3.43 o 
  -3  -8   1        3.80        9.98      4.23 o 
  -2  -8   1       85.06       95.60      5.25 o 
  -1  -8   1       49.70       43.11      3.22 o 
   0  -8   1        7.70        9.15      3.60 o 
   1  -8   1      275.51      275.90      8.85 o 
   2  -8   1       61.06       50.60      4.54 o 
   3  -8   1        1.43        1.24      3.36 o 
   4  -8   1       19.47       13.31      3.87 o 
   5  -8   1        1.06       -5.29      3.53 o 
  -6  -7   1        0.34       -1.65      3.70 o 
  -5  -7   1        3.29        5.38      3.50 o 
  -4  -7   1       33.51       36.34      4.67 o 
  -3  -7   1       21.48       16.67      3.29 o 
  -2  -7   1        1.33       -1.34      2.49 o 
  -1  -7   1     1154.43     1190.38     15.56 o 
   0  -7   1       76.53       79.21      2.93 o 
   1  -7   1      130.68      137.36      3.83 o 
   2  -7   1      194.42      203.35      6.90 o 
   3  -7   1        9.64       10.29      3.80 o 
   4  -7   1        3.19        3.33      3.02 o 
   5  -7   1       32.57       26.19      4.61 o 
   6  -7   1        2.08        0.37      4.30 o 
   7  -7   1        1.13        1.81      4.87 o 
  -7  -6   1        2.49        7.19      3.90 o 
  -6  -6   1       24.38       23.50      3.97 o 
  -5  -6   1      107.61      103.08      5.52 o 
  -4  -6   1       21.17       19.43      2.25 o 
  -3  -6   1      566.97      564.69     12.48 o 
  -2  -6   1       37.36       43.07      2.39 o 
  -1  -6   1      719.94      734.31     10.14 o 
   0  -6   1      114.93      129.34      5.16 o 
   1  -6   1       69.51       67.74      2.63 o 
   2  -6   1        6.41        1.45      2.42 o 
   3  -6   1        7.40        4.13      3.13 o 
   4  -6   1      227.18      233.56      7.37 o 
   5  -6   1       66.12       76.53      4.77 o 
   6  -6   1        0.59        1.24      3.09 o 
   7  -6   1        2.97        7.80      4.40 o 
  -8  -5   1       39.46       40.81      5.01 o 
  -7  -5   1      107.48      111.78      5.58 o 
  -6  -5   1      120.78      123.30      3.95 o 
  -5  -5   1        8.61        7.58      2.08 o 
  -4  -5   1       15.14       16.59      2.03 o 
  -3  -5   1       21.04       24.30      1.92 o 
  -2  -5   1        8.94       11.64      2.39 o 
  -1  -5   1       31.20       35.10      1.85 o 
   0  -5   1      771.73      779.17     10.21 o 
   1  -5   1       19.77       29.86      1.68 o 
   2  -5   1      294.84      307.23      5.15 o 
   3  -5   1      358.24      344.11      8.39 o 
   4  -5   1       88.82       81.99      4.27 o 
   5  -5   1        1.64        3.73      2.62 o 
   6  -5   1        1.04       -1.61      2.69 o 
   7  -5   1       10.92       17.41      4.17 o 
   8  -5   1        1.63        1.68      4.23 o 
  -8  -4   1        2.09       -0.43      2.37 o 
  -7  -4   1       22.69       20.05      2.81 o 
  -6  -4   1       11.34       13.09      2.21 o 
  -5  -4   1      284.05      275.20      5.35 o 
  -4  -4   1      145.14      165.37      3.84 o 
  -3  -4   1       31.11       34.76      2.43 o 
  -2  -4   1       57.20       68.55      1.71 o 
  -1  -4   1     1185.66     1193.73     15.75 o 
   0  -4   1       54.27       51.13      1.84 o 
   1  -4   1       47.68       47.31      1.71 o 
   2  -4   1       23.78       25.19      3.26 o 
   3  -4   1      149.14      149.66      4.75 o 
   4  -4   1       29.16       31.77      2.79 o 
   5  -4   1       10.69       15.09      3.06 o 
   6  -4   1       52.72       55.98      4.20 o 
   7  -4   1        0.83       -0.77      3.19 o 
   8  -4   1        2.17       -0.54      3.70 o 
   9  -4   1        6.08        3.23      3.43 o 
  -9  -3   1        1.88        1.33      2.87 o 
  -8  -3   1       12.64       11.93      2.44 o 
  -7  -3   1       10.73       12.34      2.28 o 
  -6  -3   1      837.82      813.66     21.02 o 
  -5  -3   1        7.13        6.11      1.73 o 
  -4  -3   1       17.21       23.67      1.68 o 
  -3  -3   1       11.65       12.77      1.15 o 
  -2  -3   1      131.48      130.24      2.06 o 
  -1  -3   1      161.09      155.16      2.73 o 
   0  -3   1     1003.72      897.41     11.09 o 
   1  -3   1       58.40       60.24      1.55 o 
   2  -3   1      920.19      935.60     11.19 o 
   3  -3   1        4.91        2.29      1.38 o 
   4  -3   1      385.24      402.09      8.74 o 
   5  -3   1       26.23       26.96      2.62 o 
   6  -3   1        1.26        1.48      2.69 o 
   7  -3   1      148.91      135.98      5.58 o 
   8  -3   1       32.86       28.05      2.62 o 
   9  -3   1        1.11        2.55      2.35 o 
  -9  -2   1       31.40       27.73      4.30 o 
  -8  -2   1       42.71       47.19      2.94 o 
  -7  -2   1      204.00      201.17      4.74 o 
  -6  -2   1      403.37      419.88      6.87 o 
  -5  -2   1      103.93       99.45      2.85 o 
  -4  -2   1       28.48       29.13      2.03 o 
  -3  -2   1     1170.85     1181.44     22.17 o 
  -2  -2   1      106.67      116.46      1.71 o 
  -1  -2   1     1481.59     1332.97     12.63 o 
   0  -2   1      441.92      404.01      5.14 o 
   1  -2   1     1059.18     1134.96     14.86 o 
   2  -2   1       95.44      118.75      3.26 o 
   3  -2   1      133.73      120.15      3.47 o 
   4  -2   1      112.81      125.00      3.97 o 
   5  -2   1      212.53      207.31      5.59 o 
   6  -2   1      267.74      146.92      4.98 o 
   7  -2   1        1.61        1.93      1.63 o 
   8  -2   1       78.35       80.40      4.64 o 
   9  -2   1       12.55       10.76      3.36 o 
  -9  -1   1      106.63      108.38      6.09 o 
  -8  -1   1        0.04        0.34      2.82 o 
  -7  -1   1       27.76       26.97      2.30 o 
  -6  -1   1      413.48      403.17      6.48 o 
  -5  -1   1      189.97      187.49      4.73 o 
  -4  -1   1       78.84       81.29      2.76 o 
  -3  -1   1     1331.01     1238.06     14.73 o 
  -2  -1   1       11.10       17.36      0.93 o 
  -1  -1   1      186.79      145.86      2.21 o 
   0  -1   1      320.34      285.21      3.57 o 
   1  -1   1      679.87      640.72     10.83 o 
   2  -1   1     2481.51     2511.00     32.09 o 
   3  -1   1      835.94      866.94     11.19 o 
   4  -1   1      699.66      731.71     12.01 o 
   5  -1   1      366.96      354.45      5.07 o 
   6  -1   1      110.40      125.27      3.08 o 
   7  -1   1      109.64      124.44      3.85 o 
   8  -1   1       23.42       21.75      3.16 o 
   9  -1   1        8.70        7.29      3.29 o 
  -9   0   1      347.66      360.78     10.37 o 
  -8   0   1       74.34       77.10      4.67 o 
  -7   0   1       45.62       52.98      3.73 o 
  -6   0   1        1.46        2.34      1.95 o 
  -5   0   1       88.19       80.31      2.34 o 
  -4   0   1       98.88       95.91      1.75 o 
  -3   0   1      414.93      446.60      4.69 o 
  -2   0   1       40.63       39.26      0.86 o 
  -1   0   1      106.18       85.91      1.34 o 
   1   0   1       32.12       23.59      0.81 o 
   2   0   1     1750.38     1677.93     26.73 o 
   3   0   1      538.05      488.20      6.08 o 
   4   0   1      130.67      131.40      2.43 o 
   5   0   1        5.08        5.62      0.99 o 
   6   0   1       31.26       35.51      1.54 o 
   7   0   1        1.76        3.29      2.25 o 
   8   0   1       36.60       37.38      3.56 o 
   9   0   1      200.12      202.58      7.40 o 
  -9   1   1       17.88       21.88      3.87 o 
  -8   1   1       34.41       42.22      3.93 o 
  -7   1   1        8.09        9.21      2.59 o 
  -6   1   1        6.10        5.80      1.63 o 
  -5   1   1      180.84      181.48      2.97 o 
  -4   1   1      186.67      198.80      2.68 o 
  -3   1   1      852.51      853.78      9.52 o 
  -2   1   1      184.07      156.82      2.30 o 
  -1   1   1      201.31      187.40      3.62 o 
   0   1   1        1.00        1.12      0.24 o 
   1   1   1      442.76      413.19      4.11 o 
   2   1   1      388.44      316.07      3.33 o 
   3   1   1     1749.96     1664.55     19.26 o 
   4   1   1      230.22      231.87      3.73 o 
   5   1   1      481.90      499.81      5.57 o 
   6   1   1       18.19       20.17      2.08 o 
   7   1   1       98.31      100.86      3.11 o 
   8   1   1        0.35       -0.07      2.49 o 
   9   1   1       77.00       79.02      5.01 o 
  -9   2   1        0.05       -1.01      3.13 o 
  -8   2   1        5.21        4.10      2.82 o 
  -7   2   1        6.27       13.31      2.66 o 
  -6   2   1      405.70      424.44      6.74 o 
  -5   2   1      553.69      596.55      8.32 o 
  -4   2   1      879.06      846.26     10.25 o 
  -3   2   1       22.04       21.01      1.85 o 
  -2   2   1       48.01       49.24      2.35 o 
  -1   2   1      860.01      785.63      9.26 o 
   0   2   1        4.71        4.81      0.65 o 
   1   2   1       49.84       47.13      0.95 o 
   2   2   1      208.37      197.80      2.38 o 
   3   2   1       66.91       68.91      1.34 o 
   4   2   1       43.70       39.68      1.77 o 
   5   2   1      555.13      555.24      7.80 o 
   6   2   1       12.10       10.55      1.58 o 
   7   2   1       18.96       26.71      2.97 o 
   8   2   1      137.32      128.52      9.38 o 
   9   2   1       48.23       49.52      4.47 o 
  -9   3   1        0.00       -0.13      3.26 o 
  -8   3   1       44.35       48.44      4.10 o 
  -7   3   1        0.44        0.05      2.05 o 
  -6   3   1       12.65       17.07      1.75 o 
  -5   3   1      344.46      370.12      8.59 o 
  -4   3   1      128.46      129.11      4.51 o 
  -3   3   1        0.07       -1.55      1.41 o 
  -2   3   1      377.94      407.69      8.24 o 
  -1   3   1        0.75        1.24      0.72 o 
   0   3   1       40.82       50.37      2.02 o 
   1   3   1      463.55      464.36      6.10 o 
   2   3   1      250.92      230.94      2.84 o 
   3   3   1      880.36      915.45      9.17 o 
   4   3   1      205.16      199.60      3.70 o 
   5   3   1      105.86      117.76      3.02 o 
   6   3   1       36.99       44.00      2.25 o 
   7   3   1      220.33      228.74      5.30 o 
   8   3   1       16.39       13.67      2.59 o 
   9   3   1       25.84       30.75      4.55 o 
  -8   4   1       21.00       14.18      3.33 o 
  -7   4   1        0.76        1.74      2.42 o 
  -6   4   1        6.94       12.54      3.29 o 
  -5   4   1        4.27        9.41      2.99 o 
  -4   4   1        2.24        2.69      2.15 o 
  -3   4   1      620.83      624.72     12.51 o 
  -2   4   1      519.05      570.07      7.34 o 
  -1   4   1      538.27      541.20      7.09 o 
   0   4   1      144.34      146.56      5.67 o 
   1   4   1       20.41       21.90      2.03 o 
   2   4   1      377.69      387.30      4.47 o 
   3   4   1       28.70       35.41      1.33 o 
   4   4   1        2.42        5.28      1.23 o 
   5   4   1       17.91       18.08      1.73 o 
   6   4   1        0.08        1.03      1.63 o 
   7   4   1      130.63      123.26     11.40 o 
   8   4   1        0.60        0.29      2.42 o 
  -8   5   1        0.07        0.62      2.56 o 
  -7   5   1        6.77        1.18      3.80 o 
  -6   5   1      302.50      322.06      8.89 o 
  -5   5   1       36.89       32.47      3.90 o 
  -4   5   1      279.50      281.01      7.71 o 
  -3   5   1      869.65      903.68     17.36 o 
  -2   5   1      726.90      768.83     14.98 o 
  -1   5   1       33.26       36.22      1.93 o 
   0   5   1      902.19      902.46     11.53 o 
   1   5   1       21.00       23.99      1.56 o 
   2   5   1      117.82      127.11      4.51 o 
   3   5   1       94.49       94.88      3.24 o 
   4   5   1       92.85       81.60      4.05 o 
   5   5   1      121.70      114.45      5.13 o 
   6   5   1        0.22       -1.60      1.90 o 
   7   5   1       71.26       81.67      5.28 o 
   8   5   1       31.40       33.72      4.57 o 
  -7   6   1        8.72       13.28      3.97 o 
  -6   6   1      109.23      109.77      6.29 o 
  -5   6   1        1.19        6.45      3.76 o 
  -4   6   1      130.87      142.43      5.89 o 
  -3   6   1       54.70       51.51      4.27 o 
  -2   6   1      462.96      485.87     10.99 o 
  -1   6   1        7.57        6.10      1.59 o 
   0   6   1        3.87        2.57      1.51 o 
   1   6   1      256.63      262.91      4.85 o 
   2   6   1       30.85       30.71      3.04 o 
   3   6   1      266.07      276.04      7.64 o 
   4   6   1        8.95        7.80      2.79 o 
   5   6   1       34.69       21.75      3.43 o 
   6   6   1        2.92        7.80      3.33 o 
   7   6   1       17.45       27.39      4.37 o 
  -7   7   1       21.17       23.03      5.41 o 
  -6   7   1        7.61        6.32      4.57 o 
  -5   7   1       27.36       25.61      4.07 o 
  -4   7   1       16.02       13.18      3.39 o 
  -3   7   1       29.83       37.15      3.87 o 
  -2   7   1       13.99       16.24      3.19 o 
  -1   7   1        4.63        3.83      3.29 o 
   0   7   1       56.32       58.72      2.66 o 
   1   7   1      643.92      649.05     12.42 o 
   2   7   1       43.12       38.33      2.47 o 
   3   7   1       18.23       15.19      3.06 o 
   4   7   1       26.66       29.35      3.70 o 
   5   7   1        2.02       -0.94      3.09 o 
   6   7   1        5.61        5.38      3.73 o 
  -6   8   1        0.00        5.21      5.11 o 
  -5   8   1        1.48       -0.74      3.73 o 
  -4   8   1       11.37       13.14      3.83 o 
  -3   8   1      301.08      308.86      9.39 o 
  -2   8   1      151.92      159.18      7.27 o 
  -1   8   1       66.36       61.40      4.54 o 
   0   8   1        4.32        1.38      2.23 o 
   1   8   1      863.82      880.03     12.50 o 
   2   8   1       41.72       36.71      4.30 o 
   3   8   1       10.11        5.21      3.26 o 
   4   8   1        0.61        1.41      3.39 o 
   5   8   1       78.12       76.56      5.68 o 
  -4   9   1       12.39        5.11      5.01 o 
  -3   9   1       22.33       22.02      4.44 o 
  -2   9   1       53.03       59.00      5.82 o 
  -1   9   1        0.12       -5.81      4.13 o 
   0   9   1       11.86       16.34      4.54 o 
   1   9   1       17.82       18.97      3.02 o 
   2   9   1        0.61       -1.48      3.29 o 
   3   9   1        0.02       -0.97      3.60 o 
   4   9   1       44.36       48.24      5.21 o 
  -1  10   1        0.09       -0.57      5.04 o 
   0  10   1        2.13        0.30      4.03 o 
  -2  -9   2        1.64       -0.47      3.70 o 
  -1  -9   2        2.08        6.59      4.34 o 
   0  -9   2        1.64       -4.54      4.10 o 
   1  -9   2       53.79       66.13      5.82 o 
   2  -9   2       22.82       26.59      4.47 o 
   3  -9   2       16.60       12.81      5.08 o 
  -4  -8   2        2.66        1.75      3.70 o 
  -3  -8   2        6.75        6.76      3.60 o 
  -2  -8   2        9.94       10.96      3.43 o 
  -1  -8   2       26.33       34.86      3.83 o 
   0  -8   2        3.05        2.53      2.48 o 
   1  -8   2        1.30        2.15      3.80 o 
   2  -8   2        0.88        0.20      3.19 o 
   3  -8   2       65.25       74.77      5.24 o 
   4  -8   2        1.44       -0.40      3.46 o 
   5  -8   2       25.20       23.36      5.11 o 
  -6  -7   2       39.96       35.67      4.84 o 
  -5  -7   2        8.55       10.15      4.57 o 
  -4  -7   2        2.67        3.90      3.23 o 
  -3  -7   2       37.48       32.24      3.80 o 
  -2  -7   2        5.15        4.77      3.33 o 
  -1  -7   2      615.71      619.68     13.50 o 
   0  -7   2       74.22       73.12      3.26 o 
   1  -7   2      293.68      308.16      6.85 o 
   2  -7   2       33.31       32.74      3.60 o 
   3  -7   2       41.95       37.75      4.34 o 
   4  -7   2        9.43        9.04      3.26 o 
   5  -7   2       33.50       35.53      4.27 o 
   6  -7   2        0.03        0.77      3.50 o 
   7  -7   2        7.54        0.40      3.90 o 
  -7  -6   2        3.34        3.73      3.93 o 
  -6  -6   2       17.45        5.18      3.50 o 
  -5  -6   2       86.67       72.05      5.57 o 
  -4  -6   2        3.22        2.52      1.84 o 
  -3  -6   2      174.04      170.25      6.26 o 
  -2  -6   2        1.63        1.45      2.35 o 
  -1  -6   2      188.24      188.83      4.12 o 
   0  -6   2       49.08       48.76      4.09 o 
   1  -6   2        3.28        6.79      1.65 o 
   2  -6   2        9.68        8.13      2.59 o 
   3  -6   2        2.93        0.91      2.49 o 
   4  -6   2        3.67        7.90      2.79 o 
   5  -6   2        2.10        1.75      2.86 o 
   6  -6   2       86.18       84.97      5.68 o 
   7  -6   2        2.91        7.60      4.44 o 
  -7  -5   2        9.60        7.78      2.71 o 
  -6  -5   2      133.63      122.27      4.07 o 
  -5  -5   2      198.48      190.17      4.76 o 
  -4  -5   2       31.51       31.95      2.52 o 
  -3  -5   2       79.50       79.76      2.79 o 
  -2  -5   2      155.92      136.73      3.28 o 
  -1  -5   2       75.37       75.10      2.60 o 
   0  -5   2       75.67       84.49      2.70 o 
   1  -5   2       17.43       16.43      1.60 o 
   2  -5   2        0.77        1.42      1.27 o 
   3  -5   2       21.26       20.57      2.72 o 
   4  -5   2      120.40      121.33      4.98 o 
   5  -5   2        2.96        1.48      2.49 o 
   6  -5   2      101.96       83.50      4.74 o 
   7  -5   2       89.79       81.75      5.45 o 
   8  -5   2       12.95       15.43      3.93 o 
  -8  -4   2        4.87        0.78      2.48 o 
  -7  -4   2       46.02       47.16      8.88 o 
  -6  -4   2      125.21      108.30      4.69 o 
  -5  -4   2       61.97       63.69      8.15 o 
  -4  -4   2       42.52       49.21      2.35 o 
  -3  -4   2      130.01      123.43      6.24 o 
  -2  -4   2        3.64        2.55      0.96 o 
  -1  -4   2      120.48      115.95      8.51 o 
   0  -4   2      282.31      280.85      4.43 o 
   1  -4   2       44.07       40.51      1.64 o 
   2  -4   2      607.97      641.67      8.32 o 
   3  -4   2       70.81       80.05      3.53 o 
   4  -4   2        4.57        3.80      2.08 o 
   5  -4   2        1.93        2.39      2.29 o 
   6  -4   2       35.74       44.58      3.97 o 
   7  -4   2       43.99       40.41      4.17 o 
   8  -4   2       16.81       19.93      3.56 o 
  -8  -3   2        0.19       -2.63      2.52 o 
  -7  -3   2        7.27       10.46      2.37 o 
  -6  -3   2        0.86       -0.55      1.70 o 
  -5  -3   2      264.20      272.86      5.62 o 
  -4  -3   2      210.31      211.24      4.17 o 
  -3  -3   2      336.42      363.93     10.86 o 
  -2  -3   2     2186.16     2321.80     21.90 o 
  -1  -3   2     2093.04     2196.46     25.34 o 
   0  -3   2      392.53      352.39      8.34 o 
   1  -3   2       33.00       26.45      1.20 o 
   2  -3   2       43.88       39.19      1.70 o 
   3  -3   2      663.92      705.07     11.66 o 
   4  -3   2        3.69        4.74      1.75 o 
   5  -3   2       19.30       18.08      2.72 o 
   6  -3   2       36.19       43.47      3.19 o 
   7  -3   2       18.48       27.06      3.50 o 
   8  -3   2        3.83       -2.08      3.29 o 
   9  -3   2       11.12       12.87      3.53 o 
  -9  -2   2        2.09        3.66      3.73 o 
  -8  -2   2       34.12       30.28      3.19 o 
  -7  -2   2      198.57      203.15      4.88 o 
  -6  -2   2       39.71       50.38      7.63 o 
  -5  -2   2       14.23       11.92      1.77 o 
  -4  -2   2        5.39        6.24      1.31 o 
  -3  -2   2     1690.62     1916.07     22.56 o 
  -2  -2   2       90.52      102.89      2.98 o 
  -1  -2   2      117.71      103.75      1.62 o 
   0  -2   2     1511.44     1469.57     26.57 o 
   1  -2   2     4554.27     4740.40     75.89 o 
   2  -2   2      284.17      279.85      6.33 o 
   3  -2   2      356.62      312.66      4.24 o 
   4  -2   2      102.93      110.32      2.17 o 
   5  -2   2        6.68        6.12      2.12 o 
   6  -2   2      106.73       97.34      3.94 o 
   7  -2   2       36.67       29.45      3.26 o 
   8  -2   2        0.00        1.20      2.03 o 
   9  -2   2        6.52        5.51      3.19 o 
  -9  -1   2       15.25       15.83      4.00 o 
  -8  -1   2       22.24       17.65      3.50 o 
  -7  -1   2      491.02      498.18      8.03 o 
  -6  -1   2       57.61       54.26      2.44 o 
  -5  -1   2       44.13       49.78      2.20 o 
  -4  -1   2      383.20      400.40      5.90 o 
  -3  -1   2     1983.65     1945.36     22.68 o 
  -2  -1   2     1432.35     1305.00     15.38 o 
  -1  -1   2      209.23      181.16      2.12 o 
   0  -1   2       91.74       73.39      1.33 o 
   1  -1   2     6289.76     6168.68    129.21 o 
   2  -1   2    48707.27    54224.08   2015.50 o 
   3  -1   2       94.32       94.28      1.84 o 
   4  -1   2      102.69      102.39      2.12 o 
   5  -1   2       96.94       98.13      2.31 o 
   6  -1   2       33.54       30.12      2.86 o 
   7  -1   2       54.19       57.90      4.77 o 
   8  -1   2       97.29      109.50      5.15 o 
   9  -1   2        6.10        8.57      3.16 o 
  -9   0   2       65.88       65.26      4.47 o 
  -8   0   2       22.39       20.07      2.82 o 
  -7   0   2       75.81       82.42      4.57 o 
  -6   0   2       23.77       24.32      1.93 o 
  -5   0   2        9.69       10.11      1.18 o 
  -4   0   2      287.89      328.02      3.87 o 
  -3   0   2      520.24      564.19      5.81 o 
  -2   0   2       21.45       14.35      0.90 o 
  -1   0   2      815.02      778.71      7.46 o 
   0   0   2     1223.70     1181.43     21.85 o 
   1   0   2     1150.82     1134.67     18.72 o 
   2   0   2     2337.72     2289.24     36.26 o 
   3   0   2      459.90      428.05      7.72 o 
   4   0   2      414.27      412.72      5.52 o 
   5   0   2       22.90       21.18      1.31 o 
   6   0   2      109.56      105.00      2.27 o 
   7   0   2      185.36      186.12      5.92 o 
   8   0   2       20.98       21.82      3.09 o 
   9   0   2        8.33        2.42      3.03 o 
  -9   1   2       52.82       61.46      5.04 o 
  -8   1   2       56.94       60.62      4.40 o 
  -7   1   2      112.72      113.04      5.11 o 
  -6   1   2      126.31      139.03      5.08 o 
  -5   1   2      269.65      293.27      4.22 o 
  -4   1   2      599.57      594.04      6.30 o 
  -3   1   2        7.31        4.92      0.82 o 
  -2   1   2      138.47      141.00      1.88 o 
  -1   1   2     1317.49     1220.94     11.44 o 
   0   1   2     6845.15     6673.10    129.77 o 
   1   1   2     9005.41     8767.45     99.00 o 
   2   1   2        9.50        9.41      1.09 o 
   3   1   2       16.55       11.43      1.28 o 
   4   1   2      555.47      549.06     10.03 o 
   5   1   2      718.79      754.46      7.88 o 
   6   1   2        0.59        2.27      1.11 o 
   7   1   2        5.84        6.48      1.72 o 
   8   1   2       46.58       51.74      3.83 o 
   9   1   2        9.69       10.25      3.29 o 
  -9   2   2        9.13        7.76      3.56 o 
  -8   2   2       43.95       40.54      3.93 o 
  -7   2   2        3.59        6.45      2.66 o 
  -6   2   2       10.31       11.43      1.84 o 
  -5   2   2       61.44       62.85      2.79 o 
  -4   2   2      524.99      509.88      9.11 o 
  -3   2   2      159.63      153.22      2.15 o 
  -2   2   2        1.32        1.43      0.70 o 
  -1   2   2       85.81       75.41      1.47 o 
   0   2   2       63.80       70.18      1.47 o 
   1   2   2     2954.83     2964.59     33.49 o 
   2   2   2      754.41      710.11      6.99 o 
   3   2   2     1044.66     1029.55     10.04 o 
   4   2   2       77.94       71.71      4.49 o 
   5   2   2     1326.76     1371.28     16.72 o 
   6   2   2      256.23      282.02      4.96 o 
   7   2   2        6.00        5.72      1.78 o 
   8   2   2      131.42      136.08      7.92 o 
   9   2   2      113.94      104.25      5.58 o 
  -9   3   2       35.29       39.80      4.50 o 
  -8   3   2       10.17        7.66      3.09 o 
  -7   3   2        7.86        9.16      2.07 o 
  -6   3   2       30.88       30.46      4.57 o 
  -5   3   2      124.55      136.56      3.45 o 
  -4   3   2      211.66      214.56      5.86 o 
  -3   3   2      520.36      506.72     10.17 o 
  -2   3   2      215.19      200.72      3.00 o 
  -1   3   2     1644.76     1566.76     18.18 o 
   0   3   2        0.48        1.03      0.68 o 
   1   3   2      666.55      689.37      8.61 o 
   2   3   2      187.68      204.25      3.40 o 
   3   3   2       54.00       61.91      2.24 o 
   4   3   2      875.02      905.35      9.20 o 
   5   3   2       19.64       16.67      1.61 o 
   6   3   2       86.46       77.76      2.76 o 
   7   3   2       58.04       61.27      4.05 o 
   8   3   2       21.41       21.39      2.36 o 
   9   3   2       30.07       33.43      3.97 o 
  -8   4   2        2.11        3.26      3.06 o 
  -7   4   2        0.31        1.24      2.05 o 
  -6   4   2        0.05        2.33      2.81 o 
  -5   4   2        1.41        2.62      2.42 o 
  -4   4   2       12.92       15.97      2.55 o 
  -3   4   2       10.57       12.37      2.22 o 
  -2   4   2       29.72       46.23      1.87 o 
  -1   4   2      511.01      529.42      6.98 o 
   0   4   2      953.47     1003.31     12.32 o 
   1   4   2      698.19      699.11     16.97 o 
   2   4   2      465.30      486.32      5.31 o 
   3   4   2       92.40       84.49      1.83 o 
   4   4   2      129.55      128.37      3.10 o 
   5   4   2      114.52      117.34      5.62 o 
   6   4   2      209.70      211.16      8.40 o 
   7   4   2        0.24       -0.02      1.74 o 
   8   4   2      120.71      113.09      3.95 o 
   9   4   2       76.19       93.64      6.52 o 
  -8   5   2        1.15        0.73      2.60 o 
  -7   5   2       22.01       20.92      2.49 o 
  -6   5   2       73.98       79.15      5.18 o 
  -5   5   2        9.07       17.07      3.09 o 
  -4   5   2       93.92       97.57      5.18 o 
  -3   5   2       27.98       30.32      3.50 o 
  -2   5   2        0.00        0.50      1.21 o 
  -1   5   2      167.17      169.50      4.93 o 
   0   5   2      256.04      280.42      4.57 o 
   1   5   2       85.46       99.04      6.12 o 
   2   5   2      147.88      164.10      4.81 o 
   3   5   2      284.14      289.43      5.19 o 
   4   5   2      412.80      410.08      6.41 o 
   5   5   2       35.97       34.82      2.32 o 
   6   5   2       68.49       82.98      4.81 o 
   7   5   2      211.95      201.93      7.47 o 
   8   5   2       13.20       22.12      4.91 o 
  -7   6   2       49.48       53.32      3.28 o 
  -6   6   2        1.18        1.95      3.29 o 
  -5   6   2        7.56        9.88      3.26 o 
  -4   6   2      117.84      116.28      5.95 o 
  -3   6   2        1.41        0.50      2.55 o 
  -2   6   2       47.22       51.47      3.70 o 
  -1   6   2        4.09        7.09      2.96 o 
   0   6   2     1009.04     1001.30     23.41 o 
   1   6   2      137.16      150.36      4.27 o 
   2   6   2       10.21       11.60      1.85 o 
   3   6   2      540.85      545.45      8.15 o 
   4   6   2       18.82       16.64      3.03 o 
   5   6   2        0.82        0.34      2.76 o 
   6   6   2      197.31      197.58      7.34 o 
   7   6   2       81.83       79.35      5.51 o 
  -7   7   2       21.25       16.10      4.47 o 
  -6   7   2        4.68        6.65      3.76 o 
  -5   7   2       22.84       19.36      4.50 o 
  -4   7   2       19.26       26.08      3.73 o 
  -3   7   2       86.97       92.91      5.21 o 
  -2   7   2        6.03        5.71      2.99 o 
  -1   7   2       35.72       38.19      3.70 o 
   0   7   2       46.50       45.23      2.44 o 
   1   7   2        0.06        0.38      1.99 o 
   2   7   2        0.09       -0.74      2.00 o 
   3   7   2      700.09      675.77     14.38 o 
   4   7   2       45.95       46.83      4.14 o 
   5   7   2       26.59       39.63      4.24 o 
   6   7   2        0.90        3.70      3.53 o 
   7   7   2       25.81       30.32      4.77 o 
  -6   8   2       69.28       74.87      6.79 o 
  -5   8   2       15.29       16.20      4.24 o 
  -4   8   2        5.91        4.10      3.66 o 
  -3   8   2        0.03       -2.62      3.16 o 
  -2   8   2       10.67       15.02      4.20 o 
  -1   8   2      361.24      361.24      9.94 o 
   0   8   2      173.16      180.20      4.62 o 
   1   8   2       45.75       43.19      2.97 o 
   2   8   2        2.61        0.46      3.31 o 
   3   8   2        0.60        3.02      3.06 o 
   4   8   2      219.07      222.96      7.97 o 
   5   8   2        1.52       -0.30      3.63 o 
   6   8   2       20.63       26.99      4.84 o 
  -4   9   2        1.10       -0.54      3.90 o 
  -3   9   2        7.99        5.45      3.93 o 
  -2   9   2        0.23        0.50      4.47 o 
  -1   9   2        0.06       -2.96      3.39 o 
   0   9   2       26.13       27.40      4.74 o 
   1   9   2        2.68       -0.74      2.60 o 
   2   9   2        4.80        3.43      4.13 o 
   3   9   2        0.57        1.88      4.37 o 
   4   9   2        3.51        3.09      3.97 o 
  -1  10   2        0.09       -1.78      4.07 o 
   0  10   2        0.32       -2.55      4.77 o 
   1  10   2       41.78       48.98      5.71 o 
  -2  -9   3       10.25       16.40      4.34 o 
  -1  -9   3       13.60       16.64      4.87 o 
   1  -9   3        0.29        0.13      3.70 o 
   2  -9   3        7.14        4.20      3.90 o 
   3  -9   3       24.57       19.56      5.34 o 
  -4  -8   3        5.59        5.38      3.97 o 
  -3  -8   3       10.35       10.05      4.54 o 
  -2  -8   3       53.04       54.30      5.18 o 
  -1  -8   3       43.96       42.49      4.67 o 
   0  -8   3       35.93       36.77      3.09 o 
   1  -8   3      578.88      606.50     14.16 o 
   2  -8   3       11.26       14.15      4.30 o 
   3  -8   3       37.59       27.67      4.13 o 
   4  -8   3        2.57       12.17      4.54 o 
   5  -8   3       67.51       72.49      5.65 o 
  -5  -7   3        3.46        0.57      3.60 o 
  -4  -7   3        8.52        8.47      3.46 o 
  -3  -7   3       95.05      103.30      5.55 o 
  -2  -7   3       48.77       45.79      4.03 o 
  -1  -7   3        1.86        4.57      3.23 o 
   0  -7   3       57.97       59.19      2.87 o 
   1  -7   3      624.97      680.44      9.98 o 
   2  -7   3      105.81       95.95      5.04 o 
   3  -7   3        9.77        9.95      3.09 o 
   4  -7   3        4.26        4.74      3.16 o 
   5  -7   3        0.06        2.02      3.23 o 
   6  -7   3        7.15        3.80      3.60 o 
  -6  -6   3       56.62       54.88      4.10 o 
  -5  -6   3       61.95       61.03      3.23 o 
  -4  -6   3       34.41       23.92      2.57 o 
  -3  -6   3        1.01       -0.77      2.59 o 
  -2  -6   3        0.16       -0.91      2.42 o 
  -1  -6   3       74.44       77.18      2.88 o 
   0  -6   3       97.96       99.85      7.75 o 
   1  -6   3        2.21        4.92      1.95 o 
   2  -6   3      130.77      137.35      5.28 o 
   3  -6   3        0.02       -1.01      2.96 o 
   4  -6   3      103.42       90.03      4.81 o 
   5  -6   3        1.12        0.91      2.76 o 
   6  -6   3       96.34       93.22      5.38 o 
   7  -6   3        3.08        8.00      3.60 o 
  -7  -5   3       15.24       13.68      2.73 o 
  -6  -5   3       25.34       26.90      2.91 o 
  -5  -5   3      216.21      185.08     13.24 o 
  -4  -5   3       44.51       37.17      2.41 o 
  -3  -5   3      281.21      259.78      5.06 o 
  -2  -5   3        7.92       13.14      2.52 o 
  -1  -5   3      138.17      126.39      4.78 o 
   0  -5   3        0.75        2.20      1.40 o 
   1  -5   3        7.96        8.86      1.49 o 
   2  -5   3        0.67       -0.32      1.39 o 
   3  -5   3       45.74       48.08      3.36 o 
   4  -5   3      141.25      135.95      5.25 o 
   5  -5   3       42.92       36.31      3.46 o 
   6  -5   3       31.23       29.78      3.53 o 
   7  -5   3        0.17        1.31      3.70 o 
   8  -5   3        2.90        3.97      4.27 o 
  -8  -4   3        1.22        1.05      2.60 o 
  -7  -4   3       35.23       34.99      2.91 o 
  -6  -4   3        0.93        1.45      2.15 o 
  -5  -4   3      312.07      332.44      6.27 o 
  -4  -4   3      261.63      254.92      9.31 o 
  -3  -4   3      108.16       98.52      2.98 o 
  -2  -4   3      410.13      412.31      5.01 o 
  -1  -4   3      318.07      304.12      4.83 o 
   0  -4   3        0.18        0.56      1.31 o 
   1  -4   3      462.65      460.97      6.51 o 
   2  -4   3      472.47      463.96      6.48 o 
   3  -4   3      201.16      194.74      7.73 o 
   4  -4   3      339.74      358.34      8.53 o 
   5  -4   3        0.22        4.71      2.32 o 
   6  -4   3        9.06        1.88      2.35 o 
   7  -4   3        8.65        8.13      3.50 o 
   8  -4   3        6.05        7.06      3.26 o 
   9  -4   3        2.26        0.64      4.37 o 
  -8  -3   3       10.70       10.11      2.60 o 
  -7  -3   3       17.56       20.28      2.48 o 
  -6  -3   3        2.66        3.09      1.85 o 
  -5  -3   3      710.31      676.89      9.84 o 
  -4  -3   3      497.85      486.52      7.43 o 
  -3  -3   3       24.91       22.05      2.34 o 
  -2  -3   3      372.81      345.38      4.76 o 
  -1  -3   3      134.84      166.03      3.48 o 
   0  -3   3      454.95      442.67      6.04 o 
   1  -3   3      249.12      267.83      4.37 o 
   2  -3   3      148.36      158.65      4.68 o 
   3  -3   3      606.45      641.95      9.40 o 
   4  -3   3       61.34       62.21      1.91 o 
   5  -3   3       58.23       54.84      3.26 o 
   6  -3   3        0.11        1.14      2.15 o 
   7  -3   3       21.61       25.88      3.50 o 
   8  -3   3       30.74       31.70      4.10 o 
  -8  -2   3        0.24       -0.74      1.84 o 
  -7  -2   3      203.17      216.07      7.30 o 
  -6  -2   3      108.18      104.52      7.47 o 
  -5  -2   3        7.45        5.75      2.30 o 
  -4  -2   3      206.25      200.20      6.45 o 
  -3  -2   3       12.30       12.47      1.35 o 
  -2  -2   3     1890.02     1823.21     21.46 o 
  -1  -2   3     3184.15     3178.19     29.49 o 
   0  -2   3      120.29      115.21      3.10 o 
   1  -2   3      333.97      327.13      4.48 o 
   2  -2   3      721.50      727.73      8.93 o 
   3  -2   3     1051.82     1047.06     12.48 o 
   4  -2   3      261.84      285.94      4.17 o 
   5  -2   3      131.46      124.22      4.21 o 
   6  -2   3        7.02       12.64      2.66 o 
   7  -2   3      298.13      296.97      7.64 o 
   8  -2   3      163.59      163.70      6.46 o 
   9  -2   3       42.43       45.18      4.27 o 
  -9  -1   3        3.40        2.59      3.80 o 
  -8  -1   3       15.17       10.79      3.50 o 
  -7  -1   3      226.95      232.31      5.07 o 
  -6  -1   3       53.29       55.16      2.53 o 
  -5  -1   3       41.92       49.18      2.16 o 
  -4  -1   3      299.44      301.11      4.89 o 
  -3  -1   3       27.27       28.24      1.37 o 
  -2  -1   3      427.98      392.82      5.50 o 
  -1  -1   3      410.60      365.55      4.99 o 
   0  -1   3       47.04       56.32      2.02 o 
   1  -1   3       37.14       35.18      1.48 o 
   2  -1   3    18791.93    19274.00    302.94 o 
   3  -1   3      705.79      695.21     19.37 o 
   4  -1   3      116.62      122.85      2.41 o 
   5  -1   3       15.60       19.79      1.42 o 
   6  -1   3       78.19       78.05      3.67 o 
   7  -1   3        8.55        6.42      2.55 o 
   8  -1   3       62.69       71.08      4.30 o 
   9  -1   3        0.13       -2.55      2.86 o 
  -9   0   3        4.74        6.32      3.76 o 
  -8   0   3      234.26      260.64      8.45 o 
  -7   0   3      114.32      120.37      5.41 o 
  -6   0   3        6.93        4.67      1.69 o 
  -5   0   3      139.15      137.40      6.44 o 
  -4   0   3      429.09      441.20      4.98 o 
  -3   0   3      218.81      255.94      5.42 o 
  -2   0   3     2630.69     2564.73     23.81 o 
  -1   0   3     2906.91     2802.60     26.85 o 
   0   0   3      549.22      517.78      9.62 o 
   1   0   3      109.64       95.17      2.26 o 
   2   0   3     1561.94     1441.24     23.28 o 
   3   0   3      335.33      357.42      6.72 o 
   4   0   3      115.60       92.18      2.89 o 
   5   0   3      170.77      168.81      3.20 o 
   6   0   3       16.28       20.36      1.65 o 
   7   0   3      201.95      212.62      4.34 o 
   8   0   3        0.94        1.95      2.52 o 
   9   0   3        3.19        2.35      2.92 o 
  10   0   3        5.36        8.60      3.80 o 
  -9   1   3       62.76       61.56      5.11 o 
  -8   1   3      206.86      209.05      7.47 o 
  -7   1   3      117.52      119.90      5.35 o 
  -6   1   3      109.12      106.19      4.64 o 
  -5   1   3      114.59      105.62      2.27 o 
  -4   1   3      516.12      547.67      5.96 o 
  -3   1   3      280.34      283.49      3.42 o 
  -2   1   3       28.68       35.92      1.04 o 
  -1   1   3     2324.38     2306.19     21.34 o 
   0   1   3      253.71      214.59      2.38 o 
   1   1   3     2103.14     1912.29     21.80 o 
   2   1   3     3233.89     3227.21     38.24 o 
   3   1   3      210.89      188.26      4.42 o 
   4   1   3      194.02      174.67      4.38 o 
   5   1   3        4.69        2.60      1.10 o 
   6   1   3       25.82       30.09      1.42 o 
   7   1   3      187.56      181.09      4.04 o 
   8   1   3      242.31      268.02      7.64 o 
   9   1   3       29.48       35.73      3.83 o 
  -9   2   3       37.32       34.15      4.44 o 
  -8   2   3        7.75        5.18      3.13 o 
  -7   2   3        4.84        5.65      2.66 o 
  -6   2   3       32.19       34.23      2.13 o 
  -5   2   3       79.67       88.53      4.91 o 
  -4   2   3      267.62      288.87      3.65 o 
  -3   2   3      521.46      529.64      5.63 o 
  -2   2   3     1716.48     1729.60     16.30 o 
  -1   2   3      234.24      200.58      2.53 o 
   0   2   3     2240.38     2046.87     29.50 o 
   1   2   3       65.31       55.11      1.49 o 
   2   2   3      539.21      542.95      8.63 o 
   3   2   3     1248.31     1275.09     12.28 o 
   4   2   3        0.00        1.18      0.80 o 
   5   2   3       74.72       72.48      4.51 o 
   6   2   3      222.32      234.62      4.44 o 
   7   2   3        1.80        1.25      1.51 o 
   8   2   3       40.84       43.17      2.86 o 
   9   2   3      150.36      156.98      6.32 o 
  -9   3   3       24.86       23.53      4.20 o 
  -8   3   3        0.14        0.20      2.12 o 
  -7   3   3        0.18       -0.47      2.52 o 
  -6   3   3       65.83       72.72      3.53 o 
  -5   3   3      109.22      118.83      3.24 o 
  -4   3   3      171.63      170.17      3.55 o 
  -3   3   3       17.16       21.33      1.05 o 
  -2   3   3      894.73      938.21     11.30 o 
  -1   3   3        0.00        0.12      0.76 o 
   0   3   3     4209.39     4188.53     47.23 o 
   1   3   3      838.86      850.02     10.45 o 
   2   3   3      174.88      160.75      2.26 o 
   3   3   3      259.33      262.28      5.12 o 
   4   3   3       75.82       83.82      2.38 o 
   5   3   3      226.91      227.70      4.09 o 
   6   3   3       12.32        9.99      1.52 o 
   7   3   3       19.94       20.07      2.12 o 
   8   3   3       61.67       64.66      3.65 o 
   9   3   3       37.93       35.72      3.30 o 
  -8   4   3       21.48       16.74      2.89 o 
  -7   4   3      102.60      106.86      4.78 o 
  -6   4   3       10.46       11.58      2.06 o 
  -5   4   3        0.02        1.07      1.51 o 
  -4   4   3       49.64       51.81      3.63 o 
  -3   4   3       50.55       41.26      2.93 o 
  -2   4   3      589.95      615.60     10.07 o 
  -1   4   3      171.40      179.46      3.42 o 
   0   4   3      435.28      506.41      7.57 o 
   1   4   3      769.19      773.99      9.89 o 
   2   4   3     1063.20     1062.31     13.16 o 
   3   4   3      700.87      685.38      7.22 o 
   4   4   3        5.24        3.75      1.09 o 
   5   4   3       11.95       14.29      1.61 o 
   6   4   3        2.47        2.18      1.70 o 
   7   4   3       11.33       15.49      2.55 o 
   8   4   3       29.47       29.95      3.93 o 
   9   4   3        0.27       -0.67      3.60 o 
  -8   5   3       24.93       22.42      3.93 o 
  -7   5   3       94.42       98.07      3.96 o 
  -6   5   3       62.71       65.13      8.71 o 
  -5   5   3       22.01       33.51      4.00 o 
  -4   5   3       15.21       13.21      2.79 o 
  -3   5   3       66.74       62.88      4.14 o 
  -2   5   3      419.25      463.47      8.90 o 
  -1   5   3      210.84      215.94      3.92 o 
   0   5   3      731.95      802.74     10.44 o 
   1   5   3      274.45      279.79      5.32 o 
   2   5   3      117.58      108.42      2.85 o 
   3   5   3       97.99      100.13      2.80 o 
   4   5   3       82.84       91.44      2.89 o 
   5   5   3       37.14       36.88      3.43 o 
   6   5   3       16.30       21.92      3.33 o 
   7   5   3       84.58       97.55      5.41 o 
   8   5   3        5.95        2.79      3.50 o 
  -7   6   3        6.98        3.43      2.56 o 
  -6   6   3      306.70      299.29      6.21 o 
  -5   6   3       82.17       98.26      5.38 o 
  -4   6   3       10.87       13.58      3.19 o 
  -3   6   3       23.15       27.13      3.40 o 
  -2   6   3      334.33      340.19      8.79 o 
  -1   6   3      122.63      120.79      3.12 o 
   0   6   3       80.16       80.08      2.81 o 
   1   6   3       50.70       51.74      2.31 o 
   2   6   3       69.35       67.02      2.60 o 
   3   6   3      556.84      567.77      8.43 o 
   4   6   3       20.85       22.19      3.13 o 
   5   6   3       10.09        7.97      2.92 o 
   6   6   3        5.28        1.34      3.09 o 
   7   6   3        2.34        4.23      3.43 o 
   8   6   3        7.80       11.33      4.20 o 
  -6   7   3       91.96       93.95      6.02 o 
  -5   7   3        4.21        5.75      3.46 o 
  -4   7   3        0.61       -0.13      3.06 o 
  -3   7   3       44.78       47.47      4.20 o 
  -2   7   3      170.83      180.92      6.70 o 
  -1   7   3      438.27      416.47     10.35 o 
   0   7   3       26.16       23.54      2.10 o 
   1   7   3        0.03       -1.15      1.89 o 
   2   7   3      198.83      188.15      4.39 o 
   3   7   3     1420.05     1405.65     26.74 o 
   4   7   3      110.15      103.25      5.35 o 
   5   7   3       59.32       46.46      4.37 o 
   6   7   3        1.10        4.50      3.53 o 
   7   7   3       33.14       30.39      4.64 o 
  -5   8   3        0.06        2.12      3.90 o 
  -4   8   3       20.60       23.43      4.20 o 
  -3   8   3       67.84       60.25      4.91 o 
  -2   8   3      132.06      126.10      6.16 o 
  -1   8   3      117.80      126.87      6.49 o 
   0   8   3      113.93      108.60      6.42 o 
   1   8   3       55.92       56.27      3.11 o 
   2   8   3       45.78       45.80      3.02 o 
   3   8   3      190.52      194.48      7.00 o 
   4   8   3        2.16        0.34      3.23 o 
   5   8   3       16.20       12.91      3.93 o 
   6   8   3        8.02       13.41      4.27 o 
  -4   9   3        0.55       -1.38      4.87 o 
  -3   9   3       56.52       47.98      5.78 o 
  -2   9   3      125.78      112.03      6.39 o 
  -1   9   3       14.82       14.42      3.93 o 
   0   9   3       14.85       20.60      3.87 o 
   1   9   3       15.14       18.24      5.58 o 
   2   9   3       21.77       25.72      4.00 o 
   3   9   3       53.24       57.39      5.45 o 
   4   9   3        6.31        0.24      4.50 o 
  -1  10   3       99.37      115.51      7.43 o 
   0  10   3       12.10       12.07      4.27 o 
   1  10   3       40.05       37.42      5.48 o 
   2  10   3       12.59       18.08      4.24 o 
   1  -9   4       23.47       21.08      5.14 o 
   2  -9   4        0.56       -2.15      3.87 o 
  -3  -8   4       11.03       10.15      3.93 o 
  -2  -8   4        0.77       -2.08      3.36 o 
  -1  -8   4       44.41       44.24      4.30 o 
   0  -8   4        1.29       -2.45      3.56 o 
   1  -8   4       43.70       39.80      4.20 o 
   2  -8   4        0.30       -1.14      3.23 o 
   3  -8   4       86.83       76.77      5.92 o 
   4  -8   4       15.59       14.22      4.03 o 
   5  -8   4        1.22       -0.13      4.57 o 
  -5  -7   4       31.32       29.01      5.31 o 
  -4  -7   4       24.40       27.53      4.27 o 
  -3  -7   4        7.46        4.50      3.26 o 
  -2  -7   4       12.68        9.24      3.76 o 
  -1  -7   4       88.37       95.10      4.91 o 
   0  -7   4        2.71        5.19      2.27 o 
   1  -7   4       31.93       36.52      2.59 o 
   2  -7   4       12.81       13.08      3.09 o 
   3  -7   4       11.55       15.93      3.33 o 
   4  -7   4       23.58       20.67      3.56 o 
   5  -7   4        9.84       10.79      3.63 o 
   6  -7   4        1.96       -0.20      3.56 o 
  -6  -6   4       12.05       12.76      2.79 o 
  -5  -6   4       12.43       19.27      2.86 o 
  -4  -6   4        1.07        7.39      3.23 o 
  -3  -6   4      133.97      133.37      5.75 o 
  -2  -6   4       34.42       38.39      4.00 o 
  -1  -6   4        9.86        9.37      2.00 o 
   0  -6   4      100.62      104.69      5.35 o 
   1  -6   4        4.06        5.13      2.34 o 
   2  -6   4       11.15       19.63      3.33 o 
   3  -6   4        1.72       -2.49      2.42 o 
   4  -6   4       14.66       17.21      3.09 o 
   5  -6   4        8.61        5.58      2.96 o 
   6  -6   4       10.59        5.38      3.29 o 
   7  -6   4        2.68        0.97      3.50 o 
  -7  -5   4        0.26        4.27      2.93 o 
  -6  -5   4        7.34        7.03      2.46 o 
  -5  -5   4        4.37        4.34      2.17 o 
  -4  -5   4      357.35      317.57     14.21 o 
  -3  -5   4       15.01       16.44      3.75 o 
  -2  -5   4       63.83       71.02      3.97 o 
  -1  -5   4        0.01       -1.13      1.57 o 
   0  -5   4       38.55       48.86      7.72 o 
   1  -5   4       71.25       71.73      3.28 o 
   2  -5   4       38.25       46.50      2.99 o 
   3  -5   4       48.28       51.98      3.46 o 
   4  -5   4        6.20        5.65      2.49 o 
   5  -5   4       36.01       -2.66      2.96 o 
   6  -5   4       63.61       72.89      4.64 o 
   7  -5   4        5.94        5.51      3.90 o 
   8  -5   4        3.06        2.76      3.53 o 
  -7  -4   4       16.34       18.63      2.73 o 
  -6  -4   4       19.21       18.77      2.45 o 
  -5  -4   4        4.29        4.25      1.95 o 
  -4  -4   4       13.90       13.21      3.01 o 
  -3  -4   4       27.04       23.55      1.79 o 
  -2  -4   4     1005.00     1075.17     11.08 o 
  -1  -4   4       94.86      108.03      2.76 o 
   0  -4   4      812.31      815.82     10.53 o 
   1  -4   4      407.47      411.88      6.07 o 
   2  -4   4       88.23       91.71      2.46 o 
   3  -4   4       21.38       25.64      1.70 o 
   4  -4   4       24.51       26.76      2.76 o 
   5  -4   4       26.09       21.35      2.89 o 
   6  -4   4        7.85        6.59      2.59 o 
   7  -4   4       20.89       23.70      3.83 o 
   8  -4   4        9.16        8.27      3.93 o 
   9  -4   4       17.28       13.01      4.00 o 
  -8  -3   4        2.17       -0.90      2.47 o 
  -7  -3   4       29.31       28.36      2.89 o 
  -6  -3   4       18.73       19.84      2.31 o 
  -5  -3   4      142.23      120.54      3.64 o 
  -4  -3   4      174.32      179.95      4.10 o 
  -3  -3   4      422.97      408.51      6.50 o 
  -2  -3   4        3.88        8.54      1.04 o 
  -1  -3   4     1068.89     1220.97     14.77 o 
   0  -3   4       52.82       50.11      2.51 o 
   1  -3   4       50.49       49.68      3.72 o 
   2  -3   4      149.13      146.97      3.53 o 
   3  -3   4      749.23      721.45     10.93 o 
   4  -3   4       29.10       35.14      1.66 o 
   5  -3   4       31.58       32.88      3.23 o 
   6  -3   4       69.33       71.69      4.24 o 
   7  -3   4       95.25       90.53      5.01 o 
   8  -3   4        4.68        1.31      2.79 o 
   9  -3   4        1.93       -0.54      3.93 o 
  -8  -2   4        2.82        2.07      2.42 o 
  -7  -2   4       13.27       17.04      4.39 o 
  -6  -2   4       39.22       37.40      2.47 o 
  -5  -2   4      342.17      321.90      5.80 o 
  -4  -2   4      195.79      202.15      4.18 o 
  -3  -2   4       22.69       13.92      1.26 o 
  -2  -2   4       70.58       78.96      1.65 o 
  -1  -2   4     4077.35     4306.80     39.77 o 
   0  -2   4      734.33      674.58      8.44 o 
   1  -2   4      544.28      537.45      6.94 o 
   2  -2   4        2.43       -0.08      0.74 o 
   3  -2   4      279.58      264.86      3.98 o 
   4  -2   4      846.10      844.18     10.50 o 
   5  -2   4       37.91       39.27      2.27 o 
   6  -2   4       63.63       70.28      3.87 o 
   7  -2   4       34.64       35.33      3.13 o 
   8  -2   4        6.74        7.50      3.19 o 
  -8  -1   4       19.04       15.60      3.76 o 
  -7  -1   4      290.53      296.56     15.89 o 
  -6  -1   4      420.32      446.56      7.31 o 
  -5  -1   4      195.27      190.63      4.10 o 
  -4  -1   4        0.30        1.43      1.28 o 
  -3  -1   4      129.90      121.38      3.35 o 
  -2  -1   4        0.81        0.05      0.90 o 
  -1  -1   4      272.87      234.80      3.72 o 
   0  -1   4      104.03      102.05      3.00 o 
   1  -1   4      426.61      412.93      7.58 o 
   2  -1   4      126.23      129.77      3.17 o 
   3  -1   4       29.11       29.05      1.55 o 
   4  -1   4        1.84        2.16      0.94 o 
   5  -1   4      363.35      359.04      6.96 o 
   6  -1   4        3.49        3.90      2.15 o 
   7  -1   4       40.03       40.81      3.29 o 
   8  -1   4        0.02       -3.98      2.66 o 
   9  -1   4       18.44       20.77      3.56 o 
  -9   0   4        1.47        5.28      4.00 o 
  -8   0   4       37.48       34.46      4.20 o 
  -7   0   4      599.71      608.71     13.73 o 
  -6   0   4      104.81      112.09      4.41 o 
  -5   0   4      103.82      105.10      2.93 o 
  -4   0   4        8.46        6.55      1.00 o 
  -3   0   4     1934.30     1997.68     18.95 o 
  -2   0   4     1493.11     1483.01     14.17 o 
  -1   0   4      708.81      693.06      6.95 o 
   0   0   4      499.84      445.84      4.66 o 
   1   0   4      605.29      592.79     10.27 o 
   2   0   4    29714.71    31590.46    497.33 o 
   3   0   4     3597.39     3592.93     56.92 o 
   4   0   4        3.67        5.58      1.41 o 
   5   0   4      303.12      299.33      6.54 o 
   6   0   4       30.22       26.75      1.78 o 
   7   0   4       47.28       53.12      3.29 o 
   8   0   4        3.93        7.33      2.62 o 
   9   0   4        4.10        7.06      3.09 o 
  10   0   4        3.96        3.29      3.56 o 
  -9   1   4        6.13        2.82      3.76 o 
  -8   1   4      119.57      126.08      6.15 o 
  -7   1   4       24.52       25.01      3.29 o 
  -6   1   4        1.26        2.66      2.32 o 
  -5   1   4      260.29      252.39      3.67 o 
  -4   1   4       41.25       37.25      1.40 o 
  -3   1   4     2885.23     3018.02     36.31 o 
  -2   1   4     4618.78     4602.26     42.29 o 
  -1   1   4      987.20      881.58     10.71 o 
   0   1   4      292.78      262.62      2.93 o 
   1   1   4      838.81      735.65      8.95 o 
   2   1   4     1627.22     1571.40     25.59 o 
   3   1   4     1371.56     1386.49     23.03 o 
   4   1   4       94.98      103.69      3.47 o 
   5   1   4      189.73      184.76      5.05 o 
   6   1   4       26.94       20.98      2.29 o 
   7   1   4       14.16       16.53      1.45 o 
   8   1   4        8.02        4.67      2.52 o 
   9   1   4        1.14       -0.67      2.82 o 
  -9   2   4       28.03       28.24      4.40 o 
  -8   2   4       33.98       36.67      4.13 o 
  -7   2   4        0.95       -1.08      2.62 o 
  -6   2   4       51.57       60.45      3.80 o 
  -5   2   4      222.35      215.76      4.27 o 
  -4   2   4      811.77      841.30      8.74 o 
  -3   2   4     1381.67     1429.16     13.84 o 
  -2   2   4      114.64      119.84      1.87 o 
  -1   2   4     1724.54     1693.15     15.95 o 
   0   2   4     2155.28     2151.63     20.04 o 
   1   2   4       60.12       54.47      1.51 o 
   2   2   4        0.46       -0.93      1.09 o 
   3   2   4      726.12      678.76      8.69 o 
   4   2   4      115.74      113.97      2.44 o 
   5   2   4      755.25      760.25      9.91 o 
   6   2   4      350.78      359.81      8.51 o 
   7   2   4        2.28        1.04      1.53 o 
   8   2   4        0.01        0.40      2.03 o 
   9   2   4        8.33        4.24      3.63 o 
  -8   3   4        0.14       -0.67      3.06 o 
  -7   3   4        0.56        3.33      2.79 o 
  -6   3   4        4.71        4.57      1.97 o 
  -5   3   4       16.84       17.09      1.88 o 
  -4   3   4       29.32       28.15      1.83 o 
  -3   3   4      445.56      485.01      5.37 o 
  -2   3   4      782.06      751.63      7.64 o 
  -1   3   4      240.11      244.80      2.97 o 
   0   3   4        0.00        2.95      2.61 o 
   1   3   4     1048.17     1061.66     12.87 o 
   2   3   4      204.47      208.80      7.51 o 
   3   3   4       59.86       63.53      1.43 o 
   4   3   4      331.89      327.24      3.99 o 
   5   3   4        9.48       12.28      1.40 o 
   6   3   4       45.44       44.52      3.46 o 
   7   3   4        6.26        6.54      1.64 o 
   8   3   4        9.90        8.24      1.97 o 
   9   3   4        7.27        4.69      2.48 o 
  -8   4   4       59.33       56.48      4.77 o 
  -7   4   4       96.16      101.02      4.78 o 
  -6   4   4      108.89      125.01      3.85 o 
  -5   4   4       34.19       37.99      2.36 o 
  -4   4   4      186.40      194.45      4.03 o 
  -3   4   4      298.59      290.87      4.91 o 
  -2   4   4      750.82      785.04      8.06 o 
  -1   4   4      270.78      284.93      4.42 o 
   0   4   4     1104.88     1160.84     16.19 o 
   1   4   4      786.03      801.70     10.23 o 
   2   4   4       50.01       63.21      2.11 o 
   3   4   4        0.63        2.28      1.31 o 
   4   4   4       64.89       69.11      1.95 o 
   5   4   4       15.72       17.47      1.31 o 
   6   4   4        2.60        4.59      1.63 o 
   7   4   4      183.67      187.85      7.00 o 
   8   4   4        4.61        4.60      3.19 o 
   9   4   4       46.80       35.77      4.61 o 
  -8   5   4       61.06       68.79      5.24 o 
  -7   5   4      180.01      193.20      5.22 o 
  -6   5   4        0.75        2.72      2.97 o 
  -5   5   4        8.27        7.63      1.85 o 
  -4   5   4        7.12        7.42      1.63 o 
  -3   5   4        7.11        4.27      2.49 o 
  -2   5   4      356.75      374.68      5.65 o 
  -1   5   4       89.75      106.68      2.70 o 
   0   5   4      569.31      637.68      8.60 o 
   1   5   4       81.53       84.93      2.44 o 
   2   5   4     1121.60     1090.65     17.68 o 
   3   5   4      124.19      133.95      3.78 o 
   4   5   4       31.41       31.72      2.09 o 
   5   5   4      289.08      294.76      8.05 o 
   6   5   4        0.00       -1.65      2.52 o 
   7   5   4        1.63        3.93      3.02 o 
   8   5   4        6.19        3.06      3.53 o 
  -7   6   4        6.33        7.34      2.72 o 
  -6   6   4       53.18       58.81      3.31 o 
  -5   6   4       87.35       87.85      3.49 o 
  -4   6   4      214.89      214.29      7.27 o 
  -3   6   4       17.70       14.12      3.13 o 
  -2   6   4      229.82      231.79      7.07 o 
  -1   6   4      110.23      105.77      6.48 o 
   0   6   4       18.01       21.83      1.78 o 
   1   6   4       18.68       18.76      1.73 o 
   2   6   4        0.46        2.33      1.59 o 
   3   6   4      186.47      191.75      4.24 o 
   4   6   4      218.86      219.62      7.00 o 
   6   6   4       31.96       33.62      3.83 o 
   7   6   4        1.69        5.01      3.46 o 
   8   6   4        0.78        4.40      3.90 o 
  -6   7   4       50.77       56.47      6.34 o 
  -5   7   4       19.37       18.68      3.18 o 
  -4   7   4       14.36       16.84      4.27 o 
  -3   7   4       59.49       65.87      4.64 o 
  -2   7   4        5.98        3.60      2.96 o 
  -1   7   4       67.69       72.36      4.84 o 
   0   7   4       88.52       82.68      3.09 o 
   1   7   4      195.25      194.86      4.30 o 
   2   7   4       84.99       88.93      3.34 o 
   3   7   4      659.21      629.60      9.45 o 
   4   7   4        9.91        6.12      2.96 o 
   5   7   4        7.66        4.17      3.13 o 
   6   7   4       45.25       55.94      4.77 o 
   7   7   4       20.58       24.60      4.47 o 
  -5   8   4       10.72        9.08      5.01 o 
  -4   8   4       37.74       43.00      5.41 o 
  -3   8   4       14.24       18.59      3.83 o 
  -2   8   4       27.25       25.92      4.54 o 
  -1   8   4        0.07       -0.24      2.99 o 
   0   8   4       34.58       35.68      3.45 o 
   1   8   4       40.52       43.62      2.93 o 
   2   8   4       91.41      101.98      3.70 o 
   3   8   4      104.40      109.61      4.00 o 
   4   8   4        4.13        2.02      3.19 o 
   5   8   4        2.15       -0.03      3.46 o 
   6   8   4       51.69       43.67      5.08 o 
  -4   9   4        3.48        0.74      4.10 o 
  -3   9   4       53.26       45.49      5.08 o 
  -2   9   4       16.05       20.54      4.24 o 
  -1   9   4        4.86        9.48      3.76 o 
   0   9   4       45.59       45.59      5.04 o 
   1   9   4       12.04       14.53      2.60 o 
   2   9   4       65.69       67.18      4.86 o 
   3   9   4        1.76       -0.67      3.39 o 
   4   9   4       44.67       48.51      4.94 o 
  -2  10   4       27.51       21.11      4.84 o 
  -1  10   4        0.05        1.95      4.94 o 
   0  10   4       16.28       21.55      4.54 o 
   1  10   4        3.39        5.38      3.93 o 
   2  10   4        9.09       15.66      4.84 o 
  -3  -8   5        4.01       -0.74      3.90 o 
  -2  -8   5        0.00        3.60      3.56 o 
  -1  -8   5       20.06       15.76      4.40 o 
   0  -8   5        2.16        3.43      3.90 o 
   1  -8   5       78.58       85.34      5.72 o 
   2  -8   5        5.60        4.20      3.46 o 
   3  -8   5       75.16       77.53      5.45 o 
   4  -8   5        7.91        4.54      3.80 o 
  -4  -7   5        0.18        0.40      3.66 o 
  -3  -7   5        0.05        5.61      3.50 o 
  -2  -7   5        3.15        0.20      3.06 o 
  -1  -7   5       37.72       37.25      4.34 o 
   0  -7   5      114.98      116.10      4.99 o 
   1  -7   5      360.06      359.84      6.62 o 
   2  -7   5       93.67       89.65      5.35 o 
   3  -7   5       12.82        2.39      3.03 o 
   4  -7   5       33.92       28.07      4.44 o 
   5  -7   5        0.66        1.71      3.29 o 
   6  -7   5        0.74        1.21      3.63 o 
  -5  -6   5       42.55       37.46      3.32 o 
  -4  -6   5        9.58        8.40      3.39 o 
  -3  -6   5      315.70      282.16      8.49 o 
  -2  -6   5       28.45       20.64      3.23 o 
  -1  -6   5       45.94       46.97      3.70 o 
   0  -6   5        0.53        0.78      2.89 o 
   1  -6   5       84.91       89.92      3.55 o 
   2  -6   5        6.95        6.35      2.59 o 
   3  -6   5       45.19       43.30      3.63 o 
   4  -6   5        1.52        3.90      3.29 o 
   5  -6   5        0.67        1.85      2.89 o 
   6  -6   5       53.95       44.58      4.44 o 
   7  -6   5       33.01       40.84      4.74 o 
  -6  -5   5       28.29       27.04      3.85 o 
  -5  -5   5        5.25        1.51      2.21 o 
  -4  -5   5      131.54      118.34      5.25 o 
  -3  -5   5       90.13       97.44      3.45 o 
  -2  -5   5        5.28        2.89      2.52 o 
  -1  -5   5       59.72       68.68      2.73 o 
   0  -5   5      163.46      160.40      8.53 o 
   1  -5   5       80.20       81.11      2.63 o 
   2  -5   5       35.71       40.06      2.19 o 
   3  -5   5      232.36      245.10      7.00 o 
   4  -5   5       17.96       19.56      3.39 o 
   5  -5   5      305.94      298.68      8.45 o 
   6  -5   5       41.81       41.18      3.97 o 
   7  -5   5       12.08       14.82      4.13 o 
   8  -5   5        5.15        5.85      3.70 o 
  -7  -4   5        0.08       -0.22      2.50 o 
  -6  -4   5        1.46        2.17      2.26 o 
  -5  -4   5        5.81        6.84      2.11 o 
  -4  -4   5       79.29       76.04      9.05 o 
  -3  -4   5      553.80      529.16      8.23 o 
  -2  -4   5       45.06       50.48      2.35 o 
  -1  -4   5       79.44       81.13      2.56 o 
   0  -4   5       55.26       53.87      3.97 o 
   1  -4   5     1363.35     1386.93     18.47 o 
   2  -4   5        4.22        3.44      1.95 o 
   3  -4   5      220.37      210.42      4.03 o 
   4  -4   5        0.00        3.16      2.15 o 
   5  -4   5       46.24       49.15      3.56 o 
   6  -4   5        2.94        2.12      2.52 o 
   7  -4   5       12.39       11.70      3.66 o 
   8  -4   5        0.01        1.88      3.19 o 
  -7  -3   5       16.30       16.05      2.59 o 
  -6  -3   5       13.86       12.60      2.27 o 
  -5  -3   5        4.96        4.36      1.90 o 
  -4  -3   5      812.65      769.48     10.93 o 
  -3  -3   5      157.94      151.03      3.59 o 
  -2  -3   5      283.14      269.14      6.43 o 
  -1  -3   5        0.04        2.54      1.20 o 
   0  -3   5      449.53      459.42      6.48 o 
   1  -3   5     1265.17     1242.64     24.74 o 
   2  -3   5      109.38      101.91      2.47 o 
   3  -3   5        3.68        2.00      1.16 o 
   4  -3   5        2.88        2.37      3.39 o 
   5  -3   5       39.92       35.13      2.92 o 
   6  -3   5       27.12       26.02      3.03 o 
   7  -3   5        3.23        2.02      2.55 o 
   8  -3   5        0.17        0.10      2.86 o 
   9  -3   5       48.00       40.98      4.30 o 
  -8  -2   5       13.41       14.34      2.89 o 
  -7  -2   5        8.02       12.47      2.52 o 
  -6  -2   5      102.83       96.57      6.27 o 
  -5  -2   5        3.06        3.50      1.75 o 
  -4  -2   5       34.36       33.80      2.15 o 
  -3  -2   5       22.01       18.77      1.69 o 
  -2  -2   5       34.34       42.03      1.40 o 
  -1  -2   5       30.27       30.32      1.74 o 
   0  -2   5       83.96       70.38      1.87 o 
   1  -2   5        6.08        4.78      0.88 o 
   2  -2   5      338.89      295.06      4.45 o 
   3  -2   5      242.21      264.63      5.53 o 
   4  -2   5     5065.53     5125.54     57.90 o 
   5  -2   5        0.75        1.53      1.38 o 
   6  -2   5      112.78      122.13      4.98 o 
   7  -2   5        4.98        6.55      2.45 o 
   8  -2   5       47.12       39.40      4.07 o 
   9  -2   5        1.81        2.18      3.73 o 
  -8  -1   5       31.16       26.82      4.30 o 
  -7  -1   5        2.33        0.48      2.22 o 
  -6  -1   5      327.66      341.76      6.28 o 
  -5  -1   5       11.16       12.74      1.86 o 
  -4  -1   5       81.37       76.31      2.79 o 
  -3  -1   5      105.98      114.89      5.18 o 
  -2  -1   5      123.86      150.02      3.30 o 
  -1  -1   5     1081.27     1107.90     13.52 o 
   0  -1   5     5276.10     5098.55     80.67 o 
   1  -1   5      586.84      505.07      9.32 o 
   2  -1   5      487.38      455.24      8.46 o 
   3  -1   5      454.16      439.03      8.21 o 
   4  -1   5     1609.67     1641.45     19.40 o 
   5  -1   5      319.08      302.11      6.79 o 
   6  -1   5        0.75        2.14      1.70 o 
   7  -1   5        7.25        8.17      2.72 o 
   8  -1   5        2.75        3.09      2.92 o 
  -8   0   5       19.26       25.68      4.20 o 
  -7   0   5      247.03      260.54      8.25 o 
  -6   0   5       59.88       64.16      2.91 o 
  -5   0   5      262.82      248.12      4.76 o 
  -4   0   5      252.08      257.75      9.38 o 
  -3   0   5       25.31       19.21      1.31 o 
  -2   0   5        6.05        5.18      0.80 o 
  -1   0   5     1407.91     1371.97     13.22 o 
   0   0   5      537.93      515.01      5.43 o 
   1   0   5      555.07      572.46     10.24 o 
   2   0   5       47.71       44.53      1.95 o 
   3   0   5        0.84        0.57      0.91 o 
   4   0   5     1788.33     1811.52     29.77 o 
   5   0   5        9.37        8.87      1.85 o 
   6   0   5       22.66       23.59      1.77 o 
   7   0   5       60.68       60.86      3.53 o 
   8   0   5       16.62       15.39      2.92 o 
   9   0   5       46.56       42.49      4.03 o 
  10   0   5       72.71       90.98      5.65 o 
  -8   1   5        4.47        7.16      2.62 o 
  -7   1   5       28.20       29.92      3.60 o 
  -6   1   5      149.34      152.90      5.79 o 
  -5   1   5        1.73        0.19      1.44 o 
  -4   1   5       86.40       76.65      1.95 o 
  -3   1   5      134.92      128.42      2.22 o 
  -2   1   5      141.16      133.20      2.12 o 
  -1   1   5      409.90      416.59      4.56 o 
   0   1   5     1251.22     1242.26     11.92 o 
   1   1   5     1001.43      977.35     11.76 o 
   2   1   5        6.87        5.93      0.99 o 
   3   1   5      317.95      311.09      6.48 o 
   4   1   5       58.48       68.98      3.06 o 
   5   1   5      182.11      188.01      5.05 o 
   6   1   5      103.31       96.30      4.14 o 
   7   1   5      322.27      318.46      5.39 o 
   8   1   5      107.03      114.75      4.98 o 
   9   1   5        7.76        5.58      2.99 o 
  -8   2   5        9.64        4.03      3.39 o 
  -7   2   5      118.79      107.86      5.41 o 
  -6   2   5       27.41       38.36      3.36 o 
  -5   2   5        7.65        7.98      1.83 o 
  -4   2   5      269.38      263.40      3.97 o 
  -3   2   5      198.46      225.33      3.11 o 
  -2   2   5      340.52      346.01      4.02 o 
  -1   2   5       26.80       35.66      1.68 o 
   0   2   5      142.17      146.92      2.04 o 
   1   2   5      995.55      957.93     11.66 o 
   2   2   5      567.68      540.18      7.15 o 
   3   2   5      170.20      161.25      6.63 o 
   4   2   5     1260.57     1280.14     22.08 o 
   5   2   5       83.57       95.55      3.77 o 
   6   2   5        0.48        0.09      1.22 o 
   7   2   5       69.60       71.28      2.74 o 
   8   2   5       28.04       29.48      2.38 o 
   9   2   5       35.71       40.81      3.87 o 
  -8   3   5        1.16       -2.18      3.23 o 
  -7   3   5       32.68       37.45      3.87 o 
  -6   3   5       63.38       66.17      4.10 o 
  -5   3   5       10.99       15.54      1.90 o 
  -4   3   5       54.62       48.22      2.20 o 
  -3   3   5        1.15       -0.26      0.91 o 
  -2   3   5      114.62      111.63      2.80 o 
  -1   3   5      300.66      261.02      3.21 o 
   0   3   5      194.61      179.69      3.02 o 
   1   3   5       66.72       70.88      2.57 o 
   2   3   5       37.88       41.61      1.60 o 
   3   3   5       18.69       23.07      0.97 o 
   4   3   5        1.61       -1.11      0.79 o 
   5   3   5      273.03      275.02      8.18 o 
   6   3   5       43.96       42.83      2.54 o 
   7   3   5      126.72      126.59      3.55 o 
   8   3   5       21.24       21.22      2.52 o 
   9   3   5       54.34       57.66      4.71 o 
  -8   4   5        8.18        6.49      3.60 o 
  -7   4   5        0.30        2.72      3.02 o 
  -6   4   5       33.94       32.55      2.30 o 
  -5   4   5        1.05        1.21      1.77 o 
  -4   4   5       10.38       13.05      1.67 o 
  -3   4   5       19.89       21.30      1.66 o 
  -2   4   5       14.28       20.40      1.15 o 
  -1   4   5      706.71      707.58      7.67 o 
   0   4   5      192.83      228.54      4.95 o 
   1   4   5      168.06      175.91      3.33 o 
   2   4   5      117.98      113.31      3.18 o 
   3   4   5        0.66        0.41      0.89 o 
   4   4   5      194.59      208.12      3.10 o 
   5   4   5       84.78       86.76      2.12 o 
   6   4   5        0.02        1.14      2.35 o 
   7   4   5       11.06        7.56      2.92 o 
   8   4   5        0.16       -2.05      3.02 o 
   9   4   5      130.63      131.70      7.13 o 
  -7   5   5       11.02        9.56      2.64 o 
  -6   5   5       24.78       30.06      2.68 o 
  -5   5   5       23.68       24.92      2.21 o 
  -4   5   5      674.81      674.54      9.72 o 
  -3   5   5        6.37        7.79      1.65 o 
  -2   5   5      155.06      159.46      2.72 o 
  -1   5   5      132.74      151.91      4.74 o 
   0   5   5      601.29      642.21      8.77 o 
   1   5   5       29.42       36.54      4.07 o 
   2   5   5      100.82      107.48      3.45 o 
   3   5   5        3.30        4.07      1.51 o 
   4   5   5        0.07       -0.40      1.59 o 
   5   5   5      227.01      253.41      6.55 o 
   6   5   5       57.76       61.73      4.24 o 
   7   5   5        7.15        4.57      3.09 o 
   8   5   5       64.02       70.67      5.24 o 
  -7   6   5       53.95       45.94      3.51 o 
  -6   6   5      132.08      136.74      4.55 o 
  -5   6   5       11.78        8.98      2.28 o 
  -4   6   5      663.77      690.07     10.13 o 
  -3   6   5        0.59        3.71      1.85 o 
  -2   6   5       67.70       73.04      4.30 o 
  -1   6   5       34.24       29.38      2.81 o 
   0   6   5        1.14        1.00      1.51 o 
   1   6   5        2.60        0.35      1.54 o 
   2   6   5       74.93       84.41      2.83 o 
   3   6   5       65.04       65.20      2.99 o 
   4   6   5        5.36        3.45      1.82 o 
   5   6   5      108.94      105.07      5.25 o 
   6   6   5      222.53      214.91      7.57 o 
   7   6   5       14.39       12.20      3.60 o 
   8   6   5        1.04        3.83      3.93 o 
  -6   7   5       47.29       50.31      3.74 o 
  -5   7   5      109.14      118.73      4.09 o 
  -4   7   5       71.09       73.10      5.04 o 
  -3   7   5        4.72        6.35      3.23 o 
  -2   7   5       62.66       74.34      4.71 o 
  -1   7   5       32.98       32.07      3.60 o 
   0   7   5       21.18       16.13      2.01 o 
   1   7   5      220.72      197.31      4.48 o 
   2   7   5      235.21      238.44      4.93 o 
   3   7   5      153.14      144.35      4.19 o 
   4   7   5        7.28        9.14      3.06 o 
   5   7   5        9.78        3.09      3.06 o 
   6   7   5        0.55       -0.57      3.23 o 
   7   7   5       10.41        5.92      3.83 o 
  -5   8   5       22.57       22.02      4.61 o 
  -4   8   5       12.30       11.26      4.03 o 
  -3   8   5       90.07       94.46      5.78 o 
  -2   8   5        0.46        7.73      3.39 o 
  -1   8   5      376.44      359.18     10.31 o 
   0   8   5      255.08      236.03      5.26 o 
   1   8   5        4.84        4.73      2.30 o 
   2   8   5        0.72        2.25      2.09 o 
   3   8   5       33.67       40.32      2.86 o 
   4   8   5       36.63       35.84      4.17 o 
   5   8   5        7.78        6.92      3.66 o 
   6   8   5       22.82       25.21      4.64 o 
  -4   9   5        1.28        2.08      4.17 o 
  -3   9   5        7.14        4.50      3.97 o 
  -2   9   5       49.08       36.44      4.67 o 
  -1   9   5        3.15        2.39      4.23 o 
   0   9   5       86.45       76.33      5.25 o 
   1   9   5       46.00       51.59      3.48 o 
   2   9   5        0.23        0.05      2.39 o 
   3   9   5       45.20       34.29      4.87 o 
   4   9   5        6.36        8.13      3.90 o 
   5   9   5        4.93        2.62      4.10 o 
  -1  10   5       33.82       36.47      5.85 o 
   0  10   5        0.70        0.27      3.87 o 
   1  10   5        7.96        4.50      4.77 o 
   2  10   5       41.39       37.90      3.50 o 
  -2  -8   6        0.32       -1.04      3.63 o 
  -1  -8   6       11.36       10.32      3.76 o 
   0  -8   6        0.71        4.20      4.13 o 
   1  -8   6        9.05        4.03      4.13 o 
   2  -8   6        6.64        4.84      4.30 o 
   3  -8   6       48.12       58.19      5.65 o 
   4  -8   6        0.93        0.47      3.73 o 
  -4  -7   6        0.74       -0.44      3.80 o 
  -3  -7   6       87.91      100.44      6.42 o 
  -2  -7   6        1.06       -0.50      3.16 o 
  -1  -7   6        3.67        3.93      3.02 o 
   0  -7   6       33.05       41.52      3.90 o 
   1  -7   6       36.82       35.58      2.73 o 
   2  -7   6       20.87       29.18      4.20 o 
   3  -7   6       92.55      105.76      5.55 o 
   4  -7   6        0.00        1.31      3.26 o 
   5  -7   6       13.98       11.19      3.70 o 
   6  -7   6        0.55       -0.71      3.70 o 
  -5  -6   6        1.12        0.85      2.53 o 
  -4  -6   6        0.77        1.41      3.36 o 
  -3  -6   6       39.97       38.83      4.07 o 
  -2  -6   6       38.48       39.30      3.90 o 
  -1  -6   6        4.02        5.85      2.79 o 
   0  -6   6      154.18      153.79      4.01 o 
   1  -6   6       41.73       42.12      4.00 o 
   2  -6   6       84.93       77.78      4.61 o 
   3  -6   6        1.91        2.22      3.02 o 
   4  -6   6        0.04        0.74      2.59 o 
   5  -6   6        2.20        2.12      2.92 o 
   6  -6   6        3.49        1.55      3.26 o 
   7  -6   6        0.72       -0.50      3.63 o 
  -6  -5   6        0.03        0.40      2.53 o 
  -5  -5   6       72.81       67.53      3.51 o 
  -4  -5   6      253.93      237.28      8.87 o 
  -3  -5   6       39.72       35.43      3.66 o 
  -2  -5   6       52.48       49.46      3.90 o 
  -1  -5   6       21.33       20.24      3.40 o 
   0  -5   6      101.46      108.08     11.32 o 
   1  -5   6        2.03        0.76      1.80 o 
   2  -5   6       97.46       94.18      3.14 o 
   3  -5   6       14.45       17.45      2.72 o 
   4  -5   6        4.31        5.41      2.59 o 
   5  -5   6        0.16       -1.68      3.09 o 
   6  -5   6      102.00      110.10      5.62 o 
   7  -5   6       20.63       13.38      3.63 o 
   8  -5   6        5.63        5.81      4.50 o 
  -7  -4   6        0.03        2.12      2.70 o 
  -6  -4   6       34.94       36.94      3.07 o 
  -5  -4   6        0.77        0.77      2.50 o 
  -4  -4   6        0.02       -0.24      1.83 o 
  -3  -4   6      270.49      245.01      5.08 o 
  -2  -4   6      325.62      327.98      8.42 o 
  -1  -4   6       11.65       11.33      1.67 o 
   0  -4   6        0.01        0.82      1.68 o 
   1  -4   6       62.80       68.49      2.57 o 
   2  -4   6      118.70      119.80      3.68 o 
   3  -4   6        8.62        8.12      1.74 o 
   4  -4   6       28.76       43.47      3.33 o 
   5  -4   6      282.21      247.48      7.37 o 
   6  -4   6        0.66       -0.57      2.62 o 
   7  -4   6        8.48        3.09      3.63 o 
   8  -4   6        0.18        0.67      3.23 o 
  -7  -3   6       17.19       16.77      2.75 o 
  -6  -3   6        9.74        8.60      2.29 o 
  -5  -3   6       12.92       11.05      2.14 o 
  -4  -3   6      117.67      109.53      9.01 o 
  -3  -3   6      198.42      191.28      8.78 o 
  -2  -3   6      106.38      107.95      3.03 o 
  -1  -3   6        9.02        7.20      1.39 o 
   0  -3   6       43.15       44.22      1.83 o 
   1  -3   6       61.20       78.80      5.09 o 
   2  -3   6       72.86       75.22      2.74 o 
   3  -3   6       42.98       47.79      2.02 o 
   4  -3   6      125.99      125.42      3.10 o 
   5  -3   6       21.32       22.62      3.13 o 
   6  -3   6        0.58        3.60      2.42 o 
   7  -3   6       50.96       50.46      3.97 o 
   8  -3   6       11.62       17.68      4.03 o 
   9  -3   6       10.61       10.92      4.37 o 
  -8  -2   6        2.08       -0.65      2.86 o 
  -7  -2   6        3.31        3.14      2.30 o 
  -6  -2   6       91.27       95.18      3.73 o 
  -5  -2   6      774.43      754.03     10.98 o 
  -4  -2   6       22.07       20.07      2.35 o 
  -3  -2   6      523.10      510.32      9.99 o 
  -2  -2   6       87.81       84.74      1.91 o 
  -1  -2   6     1059.47     1081.10     13.64 o 
   0  -2   6      390.73      369.85      7.93 o 
   1  -2   6      470.37      456.31      9.05 o 
   2  -2   6        0.30       -0.17      0.90 o 
   3  -2   6      738.73      738.98     14.06 o 
   4  -2   6      788.75      754.40      9.87 o 
   5  -2   6        1.27        0.40      1.34 o 
   6  -2   6        5.76        6.18      2.32 o 
   7  -2   6       86.04       91.13      4.57 o 
   8  -2   6        1.25       -1.01      3.16 o 
   9  -2   6        2.32       -1.11      3.73 o 
  -8  -1   6       10.62       11.19      4.10 o 
  -7  -1   6       30.49       37.38      2.83 o 
  -6  -1   6        1.98        3.67      1.89 o 
  -5  -1   6     1797.49     1756.01     21.91 o 
  -4  -1   6      236.92      228.06      4.62 o 
  -3  -1   6      111.91      106.75      4.24 o 
  -2  -1   6     1521.59     1581.13     19.16 o 
  -1  -1   6      673.76      701.23      9.23 o 
   0  -1   6       21.24       21.62      1.88 o 
   1  -1   6       21.32       15.63      1.58 o 
   2  -1   6      405.39      394.36      7.77 o 
   3  -1   6      119.05      114.04      3.47 o 
   4  -1   6     5844.50     5911.48     93.18 o 
   5  -1   6      666.07      686.65      9.15 o 
   6  -1   6       74.28       66.92      3.93 o 
   7  -1   6        0.54        0.00      2.12 o 
   8  -1   6       14.86       16.30      3.33 o 
  -8   0   6        0.02        0.64      3.53 o 
  -7   0   6       23.59       13.08      3.50 o 
  -6   0   6      399.64      383.60      9.74 o 
  -5   0   6      733.52      680.63      9.77 o 
  -4   0   6       11.92       19.29      2.39 o 
  -3   0   6      164.41      154.89      2.54 o 
  -2   0   6      728.04      781.36      8.12 o 
  -1   0   6     2447.90     2466.28     27.12 o 
   0   0   6     5238.14     5141.59     47.32 o 
   1   0   6      143.57      159.25      4.04 o 
   2   0   6      433.53      444.89      8.48 o 
   3   0   6      777.59      730.65     13.02 o 
   4   0   6      126.58      117.71      3.63 o 
   5   0   6       41.19       47.07      2.61 o 
   6   0   6       23.51       23.73      2.59 o 
   7   0   6       19.44       16.84      2.69 o 
   8   0   6       19.99       17.18      3.13 o 
   9   0   6        2.90        4.30      3.02 o 
  -8   1   6        0.99        0.00      3.46 o 
  -7   1   6        7.01        8.84      3.23 o 
  -6   1   6      114.45      117.89      5.38 o 
  -5   1   6       37.40       37.12      2.11 o 
  -4   1   6       16.82       15.38      1.37 o 
  -3   1   6       93.94       82.01      1.95 o 
  -2   1   6     1137.85     1190.75     11.79 o 
  -1   1   6     4032.21     4124.38     38.15 o 
   0   1   6       22.21       21.31      0.90 o 
   1   1   6      175.13      177.99     10.31 o 
   2   1   6       45.14       46.65      2.37 o 
   3   1   6     1340.37     1419.11     23.92 o 
   4   1   6       50.54       48.25      2.59 o 
   5   1   6      379.63      371.09      8.06 o 
   6   1   6       64.27       67.52      3.70 o 
   7   1   6       61.83       60.02      3.87 o 
   8   1   6        0.28        1.92      2.42 o 
   9   1   6        0.02        0.60      2.89 o 
  -8   2   6        0.32       -0.07      2.42 o 
  -7   2   6       16.95       16.94      3.39 o 
  -6   2   6       15.26       15.83      2.45 o 
  -5   2   6       25.24       33.25      3.09 o 
  -4   2   6        8.85        8.32      1.25 o 
  -3   2   6       19.70       23.93      1.33 o 
  -2   2   6       36.46       44.05      2.27 o 
  -1   2   6       35.76       39.13      1.30 o 
   0   2   6      626.18      598.55      6.25 o 
   1   2   6        7.82        5.95      0.90 o 
   2   2   6      331.61      333.26      8.44 o 
   3   2   6      181.66      166.09      3.20 o 
   4   2   6      108.48      103.76      3.80 o 
   5   2   6       59.74       62.44      3.33 o 
   6   2   6      110.52      118.03      4.54 o 
   7   2   6       53.83       56.48      2.65 o 
   8   2   6       14.38       17.63      2.37 o 
   9   2   6        0.55        0.13      3.39 o 
  -8   3   6        5.28        4.74      3.63 o 
  -7   3   6        2.66        6.15      3.19 o 
  -6   3   6       33.34       38.19      3.56 o 
  -5   3   6       15.23       12.87      1.94 o 
  -4   3   6      227.45      217.74      4.31 o 
  -3   3   6      156.50      179.31      2.87 o 
  -2   3   6        1.28        1.77      0.80 o 
  -1   3   6      140.59      129.59      2.58 o 
   0   3   6     1589.20     1661.51     15.88 o 
   1   3   6      114.77      129.94      2.73 o 
   2   3   6      256.29      298.50      4.72 o 
   3   3   6      363.41      366.99      5.62 o 
   4   3   6      170.41      169.90      3.41 o 
   5   3   6        2.98        2.21      1.16 o 
   6   3   6       84.55       79.76      2.65 o 
   7   3   6       25.40       26.31      1.97 o 
   8   3   6        0.00        0.64      3.36 o 
   9   3   6        2.39        1.48      3.26 o 
  -8   4   6       15.19       15.53      4.07 o 
  -7   4   6        8.00        8.71      3.33 o 
  -6   4   6      164.00      161.30      9.10 o 
  -5   4   6      100.75       96.01      7.26 o 
  -4   4   6       45.25       42.98      2.33 o 
  -3   4   6      315.91      317.95      4.32 o 
  -2   4   6       19.19       21.01      1.23 o 
  -1   4   6       13.20       16.28      1.46 o 
   0   4   6     2446.10     2618.38     37.17 o 
   1   4   6       27.59       29.23      3.19 o 
   2   4   6     2656.15     2895.82     42.60 o 
   3   4   6       12.25       10.85      1.49 o 
   4   4   6        7.82        8.48      1.58 o 
   5   4   6        0.22       -1.01      1.22 o 
   6   4   6       44.32       41.52      3.93 o 
   7   4   6       30.13       31.94      3.60 o 
   8   4   6       17.69       17.88      3.60 o 
   9   4   6        9.03        8.37      3.76 o 
  -7   5   6        9.39        6.29      3.36 o 
  -6   5   6        0.80       -0.56      2.46 o 
  -5   5   6       50.09       49.63      3.58 o 
  -4   5   6       78.93       76.38      3.65 o 
  -3   5   6       68.42       66.64      2.50 o 
  -2   5   6        9.41        6.65      1.14 o 
  -1   5   6        0.12        0.28      0.90 o 
   0   5   6       23.63       26.96      3.68 o 
   1   5   6       94.03       85.12      2.58 o 
   2   5   6      427.36      466.75      7.08 o 
   3   5   6      511.31      495.60      7.49 o 
   4   5   6        0.26       -0.28      1.97 o 
   5   5   6      317.31      330.57      5.91 o 
   6   5   6      198.18      180.37      6.53 o 
   8   5   6       10.29       14.89      3.80 o 
  -7   6   6       65.28       65.05      3.89 o 
  -6   6   6       51.10       55.85      5.06 o 
  -5   6   6        6.03        7.28      2.87 o 
  -4   6   6       37.71       44.47      2.65 o 
  -3   6   6      104.95      107.66      3.36 o 
  -2   6   6       48.40       39.91      3.60 o 
  -1   6   6       78.05       83.59      2.81 o 
   0   6   6       29.65       25.70      1.97 o 
   1   6   6      574.04      551.44      8.18 o 
   2   6   6        0.12        0.17      1.47 o 
   3   6   6      165.09      165.95      7.62 o 
   4   6   6        0.39       -2.52      1.74 o 
   6   6   6       55.97       53.29      4.44 o 
   7   6   6       22.39       25.71      4.00 o 
   8   6   6       11.53       15.90      4.94 o 
  -6   7   6       15.84       10.66      4.24 o 
  -5   7   6       36.17       34.86      5.24 o 
  -4   7   6       99.08      117.50      6.56 o 
  -3   7   6       72.40       69.47      4.77 o 
  -2   7   6      210.97      227.40      7.50 o 
  -1   7   6        0.78        0.77      2.66 o 
   0   7   6        1.67       -0.81      1.77 o 
   1   7   6      274.68      284.03     17.93 o 
   2   7   6       95.00       89.09      3.29 o 
   3   7   6      109.63      118.99      3.79 o 
   4   7   6      268.39      274.23      9.34 o 
   6   7   6       22.73       22.39      3.93 o 
   7   7   6        1.27        2.66      3.70 o 
  -5   8   6        1.33        1.98      4.10 o 
  -4   8   6      119.87      116.77      6.59 o 
  -2   8   6       20.32       25.38      3.93 o 
  -1   8   6        1.12        1.85      3.13 o 
   0   8   6       92.50       87.66      4.10 o 
   1   8   6       41.14       30.70      2.56 o 
   2   8   6       11.78        8.05      2.74 o 
   3   8   6        3.30        3.75      2.22 o 
   4   8   6       35.65       37.42      4.20 o 
   5   8   6        0.47        0.37      3.43 o 
   6   8   6      143.76      126.80      6.89 o 
  -4   9   6        7.76        5.48      4.37 o 
  -3   9   6        3.35        1.24      3.83 o 
  -2   9   6       11.69        9.71      3.90 o 
  -1   9   6       11.28        9.51      4.54 o 
   0   9   6        5.22        1.88      3.50 o 
   1   9   6       16.49       18.38      2.75 o 
   2   9   6        5.28        5.14      2.59 o 
   3   9   6       20.06       13.40      2.78 o 
   4   9   6        9.75        5.14      3.83 o 
   5   9   6        5.20        2.55      4.07 o 
  -1  10   6       19.45       20.54      4.67 o 
   0  10   6        2.87        2.99      4.03 o 
   1  10   6        2.40        3.76      4.77 o 
   2  10   6       22.20       30.30      3.62 o 
   0  -8   7       46.31       47.47      5.35 o 
   2  -8   7        6.83        2.18      4.37 o 
   3  -8   7      141.64      137.43      6.89 o 
  -3  -7   7       25.21       27.56      4.40 o 
  -2  -7   7        1.52       -3.06      3.29 o 
   0  -7   7       77.29       69.67      4.71 o 
   1  -7   7       20.62       20.50      2.78 o 
   2  -7   7       24.69       27.50      3.70 o 
   3  -7   7      119.08      122.69      6.56 o 
   4  -7   7       94.82       89.01      6.12 o 
   5  -7   7       24.84       29.88      5.11 o 
  -4  -6   7       37.80       38.66      4.54 o 
  -3  -6   7        3.94        0.27      3.19 o 
  -1  -6   7       40.72       46.06      4.00 o 
   0  -6   7        0.01       -0.52      2.10 o 
   1  -6   7        2.23        2.78      1.91 o 
   2  -6   7       23.49       26.41      2.50 o 
   3  -6   7        4.23        2.39      2.76 o 
   4  -6   7       21.14       18.62      4.00 o 
   5  -6   7        0.51        3.09      3.83 o 
   6  -6   7       31.14       26.39      4.13 o 
  -5  -5   7        1.76        0.84      2.42 o 
  -4  -5   7        5.93        5.05      2.29 o 
  -3  -5   7      132.04      125.96      5.85 o 
  -2  -5   7      120.51      110.15      5.31 o 
  -1  -5   7      167.93      168.70      6.06 o 
   0  -5   7       73.80       80.67      6.79 o 
   1  -5   7       24.69       22.53      1.96 o 
   2  -5   7       88.32       82.38      3.03 o 
   3  -5   7      216.69      218.26      6.80 o 
   4  -5   7        9.31        5.45      2.69 o 
   5  -5   7       15.10       20.64      3.87 o 
   6  -5   7        0.24        2.89      3.13 o 
   7  -5   7       15.72        9.55      3.63 o 
  -6  -4   7        2.87        0.77      2.72 o 
  -5  -4   7        7.68        3.98      2.28 o 
  -4  -4   7       28.49       33.55      2.64 o 
  -3  -4   7      129.12      128.57      5.15 o 
  -2  -4   7      686.88      677.57     14.21 o 
  -1  -4   7      217.00      226.33      6.83 o 
   0  -4   7        0.14        0.88      1.49 o 
   1  -4   7      259.67      263.76      5.19 o 
   2  -4   7       36.55       33.81      1.93 o 
   3  -4   7      104.38       98.69      2.99 o 
   4  -4   7       26.03       30.39      3.13 o 
   5  -4   7       41.67       37.75      3.53 o 
   6  -4   7       10.90        4.64      3.46 o 
   7  -4   7        2.67        4.44      3.16 o 
   8  -4   7        0.47        4.00      4.20 o 
  -7  -3   7       62.29       65.42      3.80 o 
  -6  -3   7        0.62       -1.71      2.26 o 
  -5  -3   7       98.76      103.28      4.14 o 
  -4  -3   7       33.70       35.97      2.54 o 
  -3  -3   7        0.81        1.23      1.40 o 
  -2  -3   7       94.59       92.08      3.14 o 
  -1  -3   7        0.12        1.70      1.35 o 
   0  -3   7       66.56       68.78      5.83 o 
   1  -3   7      173.28      201.94      3.84 o 
   2  -3   7      267.62      276.25      4.78 o 
   3  -3   7       11.91       18.32      1.85 o 
   4  -3   7       33.44       41.13      4.87 o 
   5  -3   7      119.50      129.10      5.18 o 
   6  -3   7       92.66       82.26      4.57 o 
   7  -3   7        4.01        5.24      2.89 o 
   8  -3   7       15.14        9.21      4.00 o 
   9  -3   7        0.38       -0.81      4.27 o 
  -7  -2   7        1.14        0.84      2.37 o 
  -6  -2   7      183.50      172.55      4.79 o 
  -5  -2   7        6.77        5.96      1.83 o 
  -4  -2   7       52.81       46.72      7.45 o 
  -3  -2   7       11.63       11.35      1.84 o 
  -2  -2   7       19.21       15.75      1.55 o 
  -1  -2   7      167.20      176.84      7.78 o 
   0  -2   7       74.92       80.08      3.57 o 
   1  -2   7      644.29      642.57     12.27 o 
   2  -2   7      509.00      522.38     10.30 o 
   3  -2   7        9.14       12.49      2.47 o 
   4  -2   7        4.14        1.17      1.23 o 
   5  -2   7       49.26       52.98      2.19 o 
   6  -2   7      610.86      585.74     12.62 o 
   7  -2   7      143.01      142.06      5.58 o 
   8  -2   7       13.31       10.29      3.06 o 
   9  -2   7       17.04       24.34      4.47 o 
  -7  -1   7       16.49       20.09      4.25 o 
  -6  -1   7       21.51       25.62      3.13 o 
  -5  -1   7        1.31        0.65      1.75 o 
  -4  -1   7       24.67       23.23      2.08 o 
  -3  -1   7      218.17      188.31      4.13 o 
  -2  -1   7        1.04        1.31      1.34 o 
  -1  -1   7      164.59      172.51      3.53 o 
   0  -1   7      365.53      347.50      7.66 o 
   1  -1   7      263.90      245.06      5.80 o 
   2  -1   7       24.40       18.32      1.78 o 
   3  -1   7      251.06      249.41      5.73 o 
   4  -1   7     1215.06     1247.13     21.33 o 
   5  -1   7      179.26      176.19      4.81 o 
   6  -1   7      171.39      151.94      3.39 o 
   7  -1   7      208.15      213.29      6.73 o 
   8  -1   7       11.48       13.78      2.89 o 
   9  -1   7        1.18        0.27      3.56 o 
  -8   0   7        5.61        5.92      2.96 o 
  -7   0   7        0.02       -1.28      3.19 o 
  -6   0   7       11.74       16.90      2.18 o 
  -5   0   7       27.02       22.70      2.26 o 
  -4   0   7       48.52       55.15      2.87 o 
  -3   0   7        8.34        7.98      1.18 o 
  -2   0   7       32.81       33.09      1.33 o 
  -1   0   7        4.58        8.83      1.14 o 
   0   0   7      339.46      335.93      5.07 o 
   1   0   7        6.87        7.43      1.45 o 
   2   0   7      630.49      643.47     11.88 o 
   3   0   7       21.45       30.79      2.05 o 
   4   0   7     1197.88     1217.91     20.96 o 
   5   0   7        6.32        4.60      1.82 o 
   6   0   7        1.99        2.32      1.81 o 
   7   0   7        9.47        8.54      1.66 o 
   8   0   7       17.69       14.05      3.13 o 
  -8   1   7        7.27        7.53      3.87 o 
  -7   1   7       56.91       52.51      4.54 o 
  -6   1   7      294.88      268.74      8.15 o 
  -5   1   7      102.17       94.34      3.10 o 
  -4   1   7       20.36       20.24      1.76 o 
  -3   1   7       19.13       17.23      1.33 o 
  -2   1   7       22.86       24.86      2.07 o 
  -1   1   7      110.64      103.06      1.94 o 
   0   1   7     1109.95     1174.78     11.63 o 
   1   1   7        0.64        0.40      0.91 o 
   2   1   7      121.96      116.14      2.93 o 
   3   1   7       22.23       37.62      2.22 o 
   4   1   7      422.92      439.86      9.89 o 
   5   1   7       84.46       77.62      3.46 o 
   6   1   7       11.54        7.43      2.59 o 
   7   1   7        4.01        2.29      2.79 o 
   8   1   7       12.66       10.15      2.79 o 
   9   1   7       21.20       20.44      3.46 o 
  -8   2   7       17.62       14.49      3.19 o 
  -7   2   7       19.36       25.34      3.90 o 
  -6   2   7       72.63       84.77      4.77 o 
  -5   2   7        7.87       10.22      2.66 o 
  -4   2   7        8.69        9.01      1.37 o 
  -3   2   7       47.63       48.33      1.94 o 
  -2   2   7       52.69       49.63      1.52 o 
  -1   2   7      296.34      302.22      3.77 o 
   0   2   7      180.27      166.62      4.09 o 
   1   2   7        2.73        3.47      1.18 o 
   2   2   7       27.94       29.95      2.49 o 
   3   2   7      233.12      257.44      4.38 o 
   4   2   7      127.66      130.59      4.37 o 
   5   2   7       22.16       23.13      2.55 o 
   6   2   7        0.70       -1.48      2.55 o 
   7   2   7       11.64       10.82      2.62 o 
   8   2   7        0.06        0.30      1.74 o 
   9   2   7       51.76       44.14      3.97 o 
  -8   3   7        1.35        1.11      3.73 o 
  -7   3   7       51.70       48.88      4.47 o 
  -6   3   7        2.37       -0.91      2.62 o 
  -5   3   7      195.30      202.39      9.98 o 
  -4   3   7       92.21       91.18      2.41 o 
  -3   3   7      171.58      181.11      3.00 o 
  -2   3   7       10.07       13.21      1.08 o 
  -1   3   7      153.79      153.18      2.43 o 
   0   3   7      790.37      800.00      9.14 o 
   1   3   7     1518.10     1510.35     18.20 o 
   2   3   7       23.67       22.02      1.55 o 
   3   3   7       30.39       30.02      1.70 o 
   4   3   7      138.38      122.43      3.14 o 
   5   3   7        9.70        8.97      2.32 o 
   6   3   7      165.87      187.44      3.89 o 
   7   3   7       32.86       34.83      3.83 o 
   8   3   7       17.60       15.66      3.29 o 
   9   3   7       19.26       21.48      4.54 o 
  -7   4   7      154.79      145.14      6.63 o 
  -6   4   7        0.00       -2.89      2.66 o 
  -5   4   7      384.79      385.69      6.74 o 
  -4   4   7      119.88      123.57      4.94 o 
  -3   4   7       37.17       34.12      1.65 o 
  -2   4   7      931.77      905.49      9.44 o 
  -1   4   7       38.97       39.70      3.06 o 
   0   4   7      461.95      468.37      5.28 o 
   1   4   7      157.14      172.28      8.55 o 
   2   4   7      107.35      112.79      2.97 o 
   3   4   7       57.87       66.11      2.40 o 
   4   4   7       42.22       39.76      2.19 o 
   5   4   7      149.93      152.09      3.77 o 
   6   4   7        0.31       -2.45      2.35 o 
   7   4   7        4.36        4.97      2.82 o 
   8   4   7       10.60        8.40      3.33 o 
   9   4   7        6.39        3.83      4.34 o 
  -7   5   7        8.41       14.86      4.50 o 
  -6   5   7        0.16       -1.59      2.54 o 
  -5   5   7      253.40      266.65     12.15 o 
  -4   5   7      127.15      132.88      8.66 o 
  -3   5   7        1.04       -1.01      2.17 o 
  -2   5   7      104.16       99.34      2.48 o 
  -1   5   7       16.62       14.15      1.22 o 
   0   5   7      559.49      540.46      7.84 o 
   1   5   7       90.69       93.79      2.88 o 
   2   5   7       38.49       50.30      3.11 o 
   3   5   7        5.36        7.31      1.54 o 
   4   5   7       69.33       67.16      5.38 o 
   5   5   7       20.30       17.74      2.30 o 
   6   5   7       93.18       91.20      5.28 o 
   7   5   7       32.13       29.65      3.87 o 
   8   5   7        5.32        4.64      3.46 o 
  -6   6   7        1.86        0.48      2.46 o 
  -5   6   7        0.00       -0.48      2.16 o 
  -4   6   7      804.40      827.49     16.07 o 
  -3   6   7      482.10      498.55     11.80 o 
  -2   6   7      110.21      116.34      5.28 o 
  -1   6   7      136.31      135.22      3.49 o 
   0   6   7       50.22       55.93      2.41 o 
   1   6   7        6.52        6.86      2.87 o 
   2   6   7       23.30       27.47      2.06 o 
   3   6   7       42.82       49.25      4.42 o 
   4   6   7        4.31        4.94      1.74 o 
   5   6   7       15.55       12.54      2.20 o 
   6   6   7        0.73        2.12      3.02 o 
   7   6   7       52.02       70.16      5.18 o 
   8   6   7        2.35       -0.30      3.70 o 
  -6   7   7        1.92        0.84      4.81 o 
  -5   7   7       20.93       14.55      4.74 o 
  -4   7   7       88.46       93.99      6.12 o 
  -3   7   7       68.62       72.63      4.94 o 
  -2   7   7        0.52        0.24      2.89 o 
  -1   7   7        4.37        2.66      2.79 o 
   0   7   7      119.88      129.98      3.86 o 
   1   7   7      566.14      522.07      8.20 o 
   2   7   7      195.30      184.32      7.87 o 
   3   7   7        0.61        0.90      1.93 o 
   4   7   7       94.19      103.84      3.73 o 
   5   7   7       98.61      103.27      5.62 o 
   6   7   7        6.41        5.34      3.36 o 
   7   7   7        4.78        1.01      3.70 o 
  -5   8   7       10.53        8.71      4.27 o 
  -4   8   7       25.61       26.42      4.47 o 
  -3   8   7        0.03        0.57      3.46 o 
  -2   8   7       27.37       32.98      4.20 o 
  -1   8   7       68.87       63.04      4.77 o 
   0   8   7       56.29       51.16      3.53 o 
   1   8   7       27.15       29.85      2.47 o 
   2   8   7       72.67       71.76      3.65 o 
   3   8   7        9.72       10.98      2.40 o 
   4   8   7       37.23       35.08      3.18 o 
   5   8   7        3.21        5.31      3.53 o 
   6   8   7        1.42       -1.75      3.73 o 
  -3   9   7        2.71        2.39      4.00 o 
  -2   9   7        0.24        2.22      3.70 o 
  -1   9   7       36.20       34.99      5.21 o 
   0   9   7      190.76      160.15      7.64 o 
   1   9   7        0.03       -1.47      2.69 o 
   2   9   7        0.14       -0.55      2.19 o 
   3   9   7       11.38       13.97      2.59 o 
   4   9   7       25.75       32.94      5.18 o 
   5   9   7        1.80        1.85      4.03 o 
  -1  10   7        0.03        2.05      4.17 o 
   0  10   7        2.00        1.11      4.03 o 
   1  10   7       19.99       26.45      5.45 o 
   2  10   7        8.77       14.19      3.12 o 
  -2  -7   8        8.55        7.50      3.90 o 
  -1  -7   8        1.35       -1.21      4.10 o 
   0  -7   8        1.15        3.29      3.33 o 
   1  -7   8        1.11       -0.77      2.63 o 
   2  -7   8       20.88       25.31      4.40 o 
   3  -7   8       16.70       17.58      4.40 o 
   4  -7   8       25.09       28.10      4.91 o 
  -4  -6   8        0.45        2.25      3.70 o 
  -3  -6   8       41.33       36.54      5.08 o 
  -2  -6   8       14.90       13.48      3.60 o 
  -1  -6   8       40.47       38.36      4.61 o 
   0  -6   8        0.40        2.18      2.89 o 
   1  -6   8        8.99       10.48      3.73 o 
   2  -6   8       29.10       25.46      2.65 o 
   3  -6   8        3.74        5.18      3.53 o 
   4  -6   8        6.04        6.32      3.19 o 
   5  -6   8        1.23       -0.74      3.19 o 
   6  -6   8        0.75        3.02      3.63 o 
  -5  -5   8       10.15        9.31      2.78 o 
  -4  -5   8        0.10        0.58      2.47 o 
  -3  -5   8       15.78       19.70      3.76 o 
  -2  -5   8       48.68       44.68      4.14 o 
  -1  -5   8      146.31      133.48      5.65 o 
   0  -5   8        3.74        4.00      1.85 o 
   1  -5   8       16.33       20.16      2.12 o 
   2  -5   8        4.05        2.84      2.02 o 
   3  -5   8      119.59      118.09      5.58 o 
   4  -5   8        4.83        5.71      2.79 o 
   5  -5   8        0.69        2.96      2.89 o 
   6  -5   8        0.38       -2.18      3.19 o 
   7  -5   8       34.19       32.94      5.14 o 
  -6  -4   8       21.57       28.08      3.20 o 
  -5  -4   8        8.36        8.79      4.24 o 
  -4  -4   8       10.42       11.89      2.39 o 
  -3  -4   8        0.13       -0.60      2.54 o 
  -2  -4   8       69.59       71.65      4.44 o 
  -1  -4   8        1.97        4.71      2.62 o 
   0  -4   8       54.36       58.19      2.54 o 
   1  -4   8       39.25       39.74      2.36 o 
   2  -4   8        1.45        1.78      1.61 o 
   3  -4   8        1.10        4.12      1.68 o 
   4  -4   8       11.95       14.32      2.76 o 
   5  -4   8       20.20       13.65      2.99 o 
   6  -4   8       35.18       35.63      3.83 o 
   7  -4   8        7.19        5.58      4.03 o 
   8  -4   8        1.28        2.39      3.63 o 
  -6  -3   8       11.19       14.38      6.12 o 
  -5  -3   8       49.10       48.09      3.10 o 
  -4  -3   8      261.57      250.72      5.57 o 
  -3  -3   8      185.03      174.00      4.47 o 
  -2  -3   8       81.82       80.53      3.08 o 
  -1  -3   8       74.78       79.63      2.66 o 
   0  -3   8       69.52       72.69      2.56 o 
   1  -3   8       54.08       59.94      2.30 o 
   2  -3   8      118.44      114.49      3.22 o 
   3  -3   8      406.50      398.11      6.35 o 
   4  -3   8       81.63       85.89      4.22 o 
   5  -3   8       62.31       62.67      3.97 o 
   6  -3   8      285.79      277.32      8.15 o 
   7  -3   8        0.00        3.19      2.92 o 
   8  -3   8        0.00       -2.05      3.83 o 
  -7  -2   8        9.43       12.14      3.14 o 
  -6  -2   8        0.72       -0.37      2.22 o 
  -5  -2   8      109.07      113.64      3.94 o 
  -4  -2   8       18.78       23.75      3.98 o 
  -3  -2   8     1651.26     1662.15     20.95 o 
  -2  -2   8       54.67       56.59      3.04 o 
  -1  -2   8       14.04       19.85      5.95 o 
   0  -2   8      332.18      322.44      7.79 o 
   1  -2   8      411.96      380.63      8.50 o 
   2  -2   8       56.56       61.91      3.16 o 
   3  -2   8      159.04      160.29      4.71 o 
   4  -2   8       24.22       23.26      1.72 o 
   5  -2   8       21.66       21.28      2.34 o 
   6  -2   8      310.44      310.02      8.35 o 
   7  -2   8       47.24       34.66      3.56 o 
   8  -2   8        8.73        6.52      3.60 o 
   9  -2   8        0.94        2.12      4.07 o 
  -7  -1   8        7.08        7.79      2.53 o 
  -6  -1   8        0.08       -1.33      2.06 o 
  -5  -1   8      170.44      149.94      4.21 o 
  -4  -1   8     1011.85      952.81     13.17 o 
  -3  -1   8      916.64      874.83     22.47 o 
  -2  -1   8      213.50      229.49      4.61 o 
  -1  -1   8        2.42        5.05      1.39 o 
   0  -1   8       61.14       80.74      3.63 o 
   1  -1   8      125.17      119.89      4.11 o 
   2  -1   8      199.41      187.69      5.08 o 
   3  -1   8      124.15      134.25      4.17 o 
   4  -1   8        7.36        7.19      1.71 o 
   5  -1   8       44.37       41.96      2.79 o 
   6  -1   8      298.53      291.69      5.22 o 
   7  -1   8        3.32        1.71      2.79 o 
   8  -1   8        3.95        0.71      3.19 o 
   9  -1   8        0.98        0.57      3.66 o 
  -7   0   8       12.89        8.23      3.66 o 
  -6   0   8       58.98       57.05      4.15 o 
  -5   0   8      138.18      157.77      4.27 o 
  -4   0   8      804.35      770.92     12.99 o 
  -3   0   8      225.22      219.15      4.51 o 
  -2   0   8       65.51       60.24      1.82 o 
  -1   0   8       47.72       51.96      1.61 o 
   0   0   8      531.43      575.22      8.16 o 
   1   0   8      195.28      209.50      5.39 o 
   2   0   8      233.97      233.46      5.73 o 
   3   0   8      304.06      317.74      7.08 o 
   4   0   8     1653.14     1673.12     28.25 o 
   5   0   8      274.69      298.64      6.90 o 
   6   0   8       24.67       23.43      2.22 o 
   7   0   8       41.89       39.64      2.23 o 
   8   0   8       11.14        9.55      2.59 o 
   9   0   8        0.35        1.38      3.46 o 
  -7   1   8        0.00        4.00      3.50 o 
  -6   1   8       16.60       12.03      2.52 o 
  -5   1   8       88.21       90.40      4.49 o 
  -4   1   8      107.76      116.15      3.36 o 
  -3   1   8       40.81       31.24      1.60 o 
  -2   1   8      511.19      505.49      5.91 o 
  -1   1   8      638.47      689.72      7.48 o 
   0   1   8        6.53        5.62      0.91 o 
   1   1   8      511.34      534.13      7.41 o 
   2   1   8      116.15      120.31      2.78 o 
   3   1   8      176.73      172.24      4.81 o 
   4   1   8        8.82        7.80      1.71 o 
   5   1   8       78.26       75.13      3.63 o 
   6   1   8       70.28       76.10      4.20 o 
   7   1   8      175.90      184.22      6.22 o 
  -7   2   8       16.85       22.22      3.93 o 
  -6   2   8       26.11       29.11      3.66 o 
  -5   2   8        7.36        6.76      2.69 o 
  -4   2   8        2.70        5.00      1.36 o 
  -3   2   8        5.07        6.79      1.31 o 
  -2   2   8        1.86        0.26      0.98 o 
  -1   2   8      463.72      509.16      5.79 o 
   0   2   8      373.91      340.08      4.19 o 
   1   2   8      785.40      789.57     14.16 o 
   2   2   8        4.83        2.24      1.55 o 
   3   2   8      333.66      325.16      7.94 o 
   4   2   8        3.73        4.91      1.95 o 
   5   2   8       18.45       23.63      2.66 o 
   6   2   8        8.98       10.39      2.49 o 
   7   2   8      114.63      109.07      4.88 o 
   8   2   8       27.41       36.90      4.03 o 
  -7   3   8        6.57       -0.20      3.36 o 
  -6   3   8       14.16       13.38      3.26 o 
  -5   3   8        2.74       -0.50      2.45 o 
  -4   3   8      208.82      199.28      3.50 o 
  -3   3   8       27.73       31.99      2.18 o 
  -2   3   8        1.40       -0.67      1.12 o 
  -1   3   8        3.70        4.18      0.94 o 
   0   3   8       49.09       40.89      1.40 o 
   1   3   8       50.55       54.47      3.28 o 
   2   3   8      544.17      578.04      8.16 o 
   3   3   8      964.73      951.64     12.42 o 
   4   3   8      579.04      622.51      8.89 o 
   5   3   8        0.59        0.30      2.12 o 
   6   3   8       34.62       35.67      3.33 o 
   7   3   8       38.70       33.52      3.46 o 
   8   3   8       15.64       21.38      3.50 o 
   9   3   8       12.85        9.65      4.34 o 
  -7   4   8        6.16        9.48      3.66 o 
  -6   4   8       18.94       21.11      3.50 o 
  -5   4   8      117.26      118.04      3.94 o 
  -4   4   8        1.15        1.93      1.77 o 
  -3   4   8       68.99       66.06      2.79 o 
  -2   4   8       82.31       83.82      2.80 o 
  -1   4   8       14.34       15.49      1.40 o 
   0   4   8      505.98      520.70      5.88 o 
   1   4   8       84.31       74.58      2.43 o 
   2   4   8      557.58      584.88      8.37 o 
   3   4   8       14.73       17.51      1.69 o 
   4   4   8     1215.65     1251.29     16.07 o 
   5   4   8      369.97      349.95     13.23 o 
   6   4   8        6.60       11.16      2.76 o 
   7   4   8      123.00      120.27      5.58 o 
   8   4   8        0.65       -1.92      3.02 o 
   9   4   8        7.80        7.29      3.80 o 
  -7   5   8        3.25       -0.13      4.30 o 
  -6   5   8       31.06       28.54      3.80 o 
  -5   5   8      311.11      313.13      6.26 o 
  -4   5   8       61.68       57.90      3.85 o 
  -3   5   8        1.12        0.94      1.74 o 
  -2   5   8      710.44      686.26      7.68 o 
  -1   5   8      217.94      207.00      4.17 o 
   0   5   8       26.30       27.54      1.80 o 
   1   5   8       86.77       90.52      2.98 o 
   2   5   8       54.43       67.66      2.60 o 
   3   5   8       25.31       23.24      3.53 o 
   4   5   8      341.54      345.57      6.04 o 
   5   5   8        1.69        1.59      1.50 o 
   6   5   8       26.72       25.82      2.47 o 
   7   5   8      405.79      422.99     11.02 o 
   8   5   8       65.06       56.08      5.48 o 
  -6   6   8        0.10        1.43      4.92 o 
  -5   6   8       13.88       13.20      2.39 o 
  -4   6   8        0.34        1.01      3.06 o 
  -3   6   8       30.93       33.28      3.73 o 
  -2   6   8      893.48      874.53     17.71 o 
  -1   6   8       38.98       35.91      2.17 o 
   0   6   8      117.12      129.08      9.05 o 
   1   6   8        1.24        0.80      1.55 o 
   2   6   8       27.57       29.10      2.76 o 
   3   6   8      196.44      199.82      8.21 o 
   4   6   8       23.70       21.05      2.11 o 
   5   6   8       21.44       20.54      2.37 o 
   6   6   8       41.13       40.74      4.10 o 
   8   6   8       46.63       51.37      5.11 o 
  -5   7   8       31.55       38.15      5.41 o 
  -4   7   8        1.20        2.52      3.50 o 
  -3   7   8       93.02       85.95      5.78 o 
  -2   7   8      112.74      104.09      5.92 o 
  -1   7   8      337.30      317.54      9.06 o 
   0   7   8       37.62       37.10      2.54 o 
   1   7   8       92.88       83.97      3.27 o 
   2   7   8      118.98      116.94      6.79 o 
   3   7   8       20.78       18.12      2.21 o 
   4   7   8       58.52       51.01      2.86 o 
   5   7   8        1.47        1.74      2.24 o 
   6   7   8        7.17        4.17      3.39 o 
   7   7   8        0.19       -3.50      3.50 o 
  -4   8   8        0.72        0.24      3.87 o 
  -3   8   8        0.37        0.87      3.60 o 
  -2   8   8        0.96       -2.49      4.03 o 
  -1   8   8       53.49       50.33      5.11 o 
   0   8   8        5.25        4.74      2.20 o 
   1   8   8      143.73      114.87      3.82 o 
   2   8   8        4.00        5.42      2.62 o 
   3   8   8        2.41        3.01      2.09 o 
   4   8   8        0.16       -0.99      2.35 o 
   5   8   8        1.88        1.78      3.39 o 
   6   8   8        2.81       -1.28      3.70 o 
  -3   9   8       22.56       20.34      5.45 o 
  -2   9   8        9.07       11.09      4.13 o 
  -1   9   8       65.92       70.00      6.02 o 
   0   9   8        7.46        9.98      4.54 o 
   1   9   8       30.19       27.42      2.76 o 
   2   9   8       14.47       12.88      2.54 o 
   3   9   8        0.72       -0.66      2.58 o 
   4   9   8        0.69        5.71      3.73 o 
   0  10   8       16.90       14.15      4.44 o 
   1  10   8        0.11       -0.71      3.90 o 
  -1  -7   9       14.53       14.22      4.10 o 
   0  -7   9       77.43       74.58      5.28 o 
   1  -7   9        0.00       -0.24      4.07 o 
   2  -7   9       13.16       14.39      4.30 o 
   3  -7   9       55.33       63.98      5.04 o 
   4  -7   9       18.63       14.62      4.10 o 
  -3  -6   9        0.91       -2.92      3.63 o 
  -2  -6   9       62.33       60.42      5.08 o 
  -1  -6   9       78.44       73.91      5.11 o 
   0  -6   9       72.10       75.48      4.88 o 
   1  -6   9        3.31        2.51      2.20 o 
   2  -6   9       30.92       33.99      4.27 o 
   3  -6   9       16.24       18.92      4.10 o 
   4  -6   9        2.99        4.03      3.97 o 
   5  -6   9       56.71       56.72      5.58 o 
   6  -6   9        4.50        4.40      4.71 o 
  -4  -5   9        0.09        0.67      3.53 o 
  -3  -5   9        1.02       -2.22      3.33 o 
  -2  -5   9       95.28       91.60      5.35 o 
  -1  -5   9       60.22       54.37      4.34 o 
   0  -5   9      231.93      250.23      7.71 o 
   1  -5   9       35.57       37.15      3.50 o 
   2  -5   9        4.79        5.06      2.20 o 
   3  -5   9        1.14        0.64      3.19 o 
   4  -5   9        8.01        7.87      3.03 o 
   5  -5   9       17.16       18.18      3.60 o 
   6  -5   9        8.10        8.54      3.56 o 
   7  -5   9        1.12       -3.16      4.40 o 
  -5  -4   9        8.13       11.76      2.76 o 
  -4  -4   9        2.60        2.40      2.39 o 
  -3  -4   9      139.63      149.68      6.42 o 
  -2  -4   9      243.92      224.98      7.51 o 
  -1  -4   9       66.00       74.11      4.51 o 
   0  -4   9      305.83      301.96      5.55 o 
   1  -4   9        5.72        5.30      1.92 o 
   2  -4   9        1.70        0.93      1.68 o 
   3  -4   9       81.04       82.64      3.07 o 
   4  -4   9       17.53       16.67      3.03 o 
   5  -4   9       60.10       70.84      4.57 o 
   6  -4   9       33.80       48.44      4.34 o 
   7  -4   9        6.93        3.36      3.39 o 
   8  -4   9        4.66       -1.55      4.47 o 
  -6  -3   9       17.80       14.52      2.90 o 
  -5  -3   9        1.33        0.44      2.34 o 
  -4  -3   9        4.70        1.56      1.78 o 
  -3  -3   9        1.23       -1.29      1.89 o 
  -2  -3   9       74.92       68.74      4.20 o 
  -1  -3   9        0.33        0.47      2.49 o 
   0  -3   9      155.43      152.32      5.45 o 
   1  -3   9        0.86        4.48      1.59 o 
   2  -3   9       67.05       63.77      2.50 o 
   3  -3   9      246.73      242.35      4.79 o 
   4  -3   9      126.75      127.53      3.54 o 
   5  -3   9       36.74       33.79      3.43 o 
   6  -3   9       84.69       87.03      4.94 o 
   7  -3   9       37.07       33.62      3.93 o 
   8  -3   9       35.74       31.90      4.24 o 
  -6  -2   9       12.90       14.82      3.13 o 
  -5  -2   9        1.54        3.64      2.26 o 
  -4  -2   9        1.25       -1.81      2.10 o 
  -3  -2   9      322.15      312.08     11.97 o 
  -2  -2   9       19.20       20.32      4.96 o 
  -1  -2   9      218.84      206.29      6.40 o 
   0  -2   9      114.60      110.20      4.64 o 
   1  -2   9      359.43      358.69      8.53 o 
   2  -2   9      284.66      261.63      6.77 o 
   3  -2   9       37.83       37.75      3.06 o 
   4  -2   9       12.91       13.83      1.73 o 
   5  -2   9       24.82       27.83      2.19 o 
   6  -2   9     1128.82     1024.37     19.97 o 
   7  -2   9       93.06       99.24      5.48 o 
   8  -2   9       25.22       20.37      3.56 o 
   9  -2   9       24.80       17.14      4.61 o 
  -7  -1   9       28.64       30.73      3.41 o 
  -6  -1   9        0.59        3.44      2.29 o 
  -5  -1   9        1.74       -0.18      2.18 o 
  -4  -1   9       10.29       13.93      2.19 o 
  -3  -1   9     1101.42     1076.63     14.45 o 
  -2  -1   9      581.14      601.36      8.97 o 
  -1  -1   9       49.94       46.46      3.45 o 
   0  -1   9      112.90      120.57      4.61 o 
   1  -1   9      836.58      839.78     15.81 o 
   2  -1   9        5.55        6.02      1.92 o 
   3  -1   9       46.51       45.93      3.09 o 
   4  -1   9        6.39        7.60      2.25 o 
   5  -1   9       36.74       30.26      2.82 o 
   6  -1   9      456.21      417.97      9.03 o 
   7  -1   9       42.32       42.16      3.50 o 
   8  -1   9        5.62        7.76      3.46 o 
   9  -1   9        3.06        2.08      3.83 o 
  -7   0   9        8.59       14.08      4.00 o 
  -6   0   9        4.60        2.75      2.39 o 
  -5   0   9      476.07      422.96      7.45 o 
  -4   0   9       67.79       59.49      4.62 o 
  -3   0   9       52.09       62.31      3.46 o 
  -2   0   9        6.48        8.15      1.66 o 
  -1   0   9        6.58        7.82      1.53 o 
   0   0   9       10.93       12.07      2.15 o 
   1   0   9       41.79       45.02      2.76 o 
   2   0   9      278.08      293.57      6.97 o 
   3   0   9       71.33       73.05      3.36 o 
   4   0   9       74.78       77.08      3.77 o 
   5   0   9       75.11       88.98      4.00 o 
   6   0   9      149.39      141.77      4.95 o 
   7   0   9       51.54       46.80      3.26 o 
   8   0   9        1.55        3.50      2.49 o 
   9   0   9       10.81        9.41      3.76 o 
  -7   1   9       26.35       26.29      4.34 o 
  -6   1   9       41.18       41.48      4.30 o 
  -5   1   9       37.34       41.27      3.71 o 
  -4   1   9       14.30       15.36      2.29 o 
  -3   1   9       24.86       23.47      1.59 o 
  -2   1   9      222.97      228.79      3.93 o 
  -1   1   9      165.89      154.54      2.75 o 
   0   1   9      128.36      133.22      2.43 o 
   1   1   9      332.97      366.20      5.76 o 
   2   1   9       58.99       62.41      3.09 o 
   3   1   9      348.44      364.56      8.12 o 
   4   1   9       66.25       60.16      3.23 o 
   5   1   9       35.38       41.45      2.79 o 
   6   1   9       16.82       14.96      2.22 o 
   7   1   9       15.16       10.69      2.15 o 
   8   1   9       13.11        8.54      2.62 o 
  -7   2   9        3.11        2.89      3.66 o 
  -6   2   9        0.62        4.34      3.23 o 
  -5   2   9       30.49       27.06      3.40 o 
  -4   2   9       27.70       25.46      2.10 o 
  -3   2   9      189.11      181.69      3.31 o 
  -2   2   9     1530.33     1541.71     15.44 o 
  -1   2   9      296.28      306.45      5.37 o 
   0   2   9       28.80       28.20      1.27 o 
   1   2   9       15.27       20.91      1.60 o 
   2   2   9      199.55      217.17      4.11 o 
   3   2   9      391.33      398.99      6.28 o 
   4   2   9        0.05        1.98      1.75 o 
   5   2   9       10.68       12.47      2.55 o 
   6   2   9        0.15       -0.44      2.79 o 
   7   2   9        1.68        0.27      3.13 o 
   8   2   9       19.22       21.68      4.07 o 
  -7   3   9        0.00       -0.17      3.56 o 
  -6   3   9        0.02       -0.97      3.02 o 
  -5   3   9      226.63      206.44      6.90 o 
  -4   3   9      200.92      177.84      7.37 o 
  -3   3   9      276.59      270.10      4.11 o 
  -2   3   9       10.56       12.59      1.39 o 
  -1   3   9      147.84      176.26      2.94 o 
   0   3   9      574.67      542.13      6.16 o 
   1   3   9      262.91      248.66      4.48 o 
   2   3   9      157.74      181.92      3.77 o 
   3   3   9      131.61      149.08      3.50 o 
   4   3   9       87.99       94.74      3.02 o 
   5   3   9       49.34       52.85      3.60 o 
   6   3   9       86.74       88.31      4.57 o 
   7   3   9       49.05       47.44      3.93 o 
   8   3   9       42.85       36.00      4.54 o 
   9   3   9        0.15       -0.13      4.27 o 
  -7   4   9        0.57       -1.88      3.63 o 
  -6   4   9        7.02        5.24      3.97 o 
  -5   4   9       17.49       13.20      2.31 o 
  -4   4   9       24.79       27.65      2.33 o 
  -3   4   9      102.86       95.82      3.53 o 
  -2   4   9       53.65       59.60      3.78 o 
  -1   4   9      161.62      163.39      3.81 o 
   0   4   9       12.08       11.02      1.12 o 
   1   4   9      160.39      167.76      3.67 o 
   2   4   9       73.85       67.85      2.57 o 
   3   4   9        2.20        3.05      1.50 o 
   4   4   9       45.12       56.06      3.33 o 
   5   4   9        6.71        6.22      1.92 o 
   6   4   9       52.50       60.89      4.17 o 
   7   4   9       82.66      101.75      5.75 o 
   8   4   9       76.15       70.91      5.01 o 
   9   4   9       41.95       38.26      5.41 o 
  -6   5   9       56.77       62.94      4.77 o 
  -5   5   9        1.98        0.38      2.77 o 
  -4   5   9       33.08       31.98      2.37 o 
  -3   5   9       17.73       23.16      2.16 o 
  -2   5   9      911.20      900.06     12.10 o 
  -1   5   9       53.54       58.61      5.28 o 
   0   5   9        9.50       10.34      1.53 o 
   1   5   9      392.35      406.93      6.59 o 
   2   5   9       27.43       31.87      2.12 o 
   3   5   9        0.50        2.18      1.59 o 
   4   5   9      139.14      135.69      3.62 o 
   5   5   9        2.53        2.73      1.91 o 
   6   5   9        4.43        6.56      2.15 o 
   7   5   9      181.08      177.20      7.00 o 
   8   5   9        1.18       -0.94      3.46 o 
  -6   6   9        0.24       -2.39      3.33 o 
  -5   6   9        0.04        3.63      3.46 o 
  -4   6   9       21.64       18.66      3.66 o 
  -3   6   9      189.38      191.39      7.34 o 
  -2   6   9      488.65      481.93     11.83 o 
  -1   6   9       24.39       19.66      4.12 o 
   0   6   9      172.04      178.93      4.10 o 
   1   6   9      116.40      107.24      3.47 o 
   2   6   9       13.07       15.74      1.98 o 
   3   6   9      577.80      568.12      8.85 o 
   4   6   9      316.85      322.88      6.23 o 
   5   6   9        0.51        0.42      1.88 o 
   6   6   9      138.18      135.55      6.19 o 
   7   6   9        4.05        2.08      3.39 o 
   8   6   9       18.53       19.93      5.14 o 
  -5   7   9        0.94        3.39      4.81 o 
  -4   7   9        0.00        1.45      3.53 o 
  -3   7   9       41.06       38.36      4.91 o 
  -2   7   9       95.78       92.01      5.28 o 
  -1   7   9       38.05       40.14      4.03 o 
   0   7   9       35.94       34.41      2.49 o 
   1   7   9        5.23        5.53      1.90 o 
   2   7   9        0.14       -0.15      2.01 o 
   3   7   9       39.00       41.27      2.70 o 
   4   7   9       67.86       72.21      3.27 o 
   5   7   9       19.88       22.00      2.72 o 
   6   7   9       64.24       53.86      4.77 o 
   7   7   9        0.38       -3.16      3.60 o 
  -4   8   9        5.46        9.98      4.17 o 
  -3   8   9        8.86       11.13      3.93 o 
  -2   8   9        0.23        0.20      3.43 o 
  -1   8   9        0.18        2.76      3.29 o 
   0   8   9        0.00        0.67      3.09 o 
   1   8   9      257.16      249.54      8.52 o 
   2   8   9      429.85      386.61      7.23 o 
   3   8   9        6.73        5.36      2.46 o 
   4   8   9        8.03        6.19      2.34 o 
   5   8   9       43.27       33.21      4.40 o 
   6   8   9        3.74        6.02      4.77 o 
  -3   9   9       19.66       12.64      4.50 o 
  -2   9   9       29.87       25.65      4.57 o 
  -1   9   9        2.64        6.05      4.64 o 
   0   9   9       18.40       12.03      3.87 o 
   1   9   9       27.51       36.66      3.39 o 
   2   9   9        7.57        5.85      2.46 o 
   3   9   9       24.72       30.26      3.02 o 
   4   9   9       65.18       73.45      4.00 o 
  -2  -6  10        0.28        0.77      3.76 o 
  -1  -6  10        9.84       13.55      3.87 o 
   0  -6  10        2.83        3.53      3.33 o 
   1  -6  10       31.49       32.24      4.64 o 
   2  -6  10        6.89        7.60      3.23 o 
   3  -6  10       23.28       21.75      4.40 o 
   4  -6  10       61.12       61.86      5.01 o 
   5  -6  10       53.41       52.41      5.11 o 
  -3  -5  10       19.46       13.92      4.00 o 
  -2  -5  10       14.24       10.08      3.60 o 
  -1  -5  10       35.54       37.78      4.17 o 
   0  -5  10       83.79       92.10      5.68 o 
   1  -5  10       57.65       63.79      4.02 o 
   2  -5  10       16.46       17.55      2.37 o 
   3  -5  10        3.02        1.68      2.79 o 
   4  -5  10       13.59       12.91      3.36 o 
   5  -5  10        3.80        0.97      3.97 o 
   6  -5  10        0.05       -1.45      3.50 o 
  -4  -4  10       59.93       55.38      3.55 o 
  -3  -4  10       60.40       56.28      4.74 o 
  -2  -4  10      110.27      129.85      6.12 o 
  -1  -4  10       70.49       79.39      4.88 o 
   0  -4  10        5.12        2.45      2.76 o 
   1  -4  10       27.41       30.74      2.35 o 
   2  -4  10       17.44       14.46      2.28 o 
   3  -4  10        4.10        3.86      1.92 o 
   4  -4  10        1.75       -1.18      2.62 o 
   5  -4  10       43.46       40.91      4.47 o 
   6  -4  10       29.96       32.54      4.03 o 
   7  -4  10       55.19       47.71      5.41 o 
  -5  -3  10       39.09       46.96      3.42 o 
  -4  -3  10       32.73       28.43      2.84 o 
  -3  -3  10      115.50      122.78      4.19 o 
  -2  -3  10        6.27        8.50      3.06 o 
  -1  -3  10       95.37       84.24      4.67 o 
   0  -3  10        6.44        7.74      1.90 o 
   1  -3  10       28.24       27.27      2.16 o 
   2  -3  10        1.52        2.80      1.56 o 
   3  -3  10       30.12       27.40      2.08 o 
   4  -3  10        2.03        3.22      1.81 o 
   5  -3  10       17.60       14.55      3.06 o 
   6  -3  10       11.77       12.17      3.73 o 
   7  -3  10        1.80       -2.59      3.06 o 
   8  -3  10        2.84        2.89      3.56 o 
  -6  -2  10       30.36       27.71      3.18 o 
  -5  -2  10        0.07        1.65      2.36 o 
  -4  -2  10        0.00        0.82      2.10 o 
  -3  -2  10      266.57      268.77      8.58 o 
  -2  -2  10      300.44      303.11     12.54 o 
  -1  -2  10      140.97      143.72      5.65 o 
   0  -2  10       21.17       19.70      2.99 o 
   1  -2  10      320.94      324.58      8.52 o 
   2  -2  10        0.24       -0.30      2.18 o 
   3  -2  10        5.47        4.74      2.62 o 
   4  -2  10       59.00       59.56      2.64 o 
   5  -2  10       13.26       13.61      1.94 o 
   6  -2  10       77.50       73.30      4.37 o 
   7  -2  10        0.74        0.17      2.76 o 
   8  -2  10       72.55       62.40      4.81 o 
  -6  -1  10        4.02        4.17      6.49 o 
  -5  -1  10       28.35       34.73      3.97 o 
  -4  -1  10        8.47       11.38      2.26 o 
  -3  -1  10      716.75      736.08     15.50 o 
  -2  -1  10      585.34      588.34      9.07 o 
  -1  -1  10      332.73      343.49      6.10 o 
   0  -1  10      123.75      129.18      5.08 o 
   1  -1  10       85.43       77.82      4.00 o 
   2  -1  10       10.98        9.75      2.76 o 
   3  -1  10        9.34        9.14      2.22 o 
   4  -1  10       12.46       13.51      2.72 o 
   5  -1  10       18.35       17.92      2.45 o 
   6  -1  10      146.03      133.79      5.08 o 
   7  -1  10       71.96       77.94      4.77 o 
   8  -1  10       58.23       45.52      4.54 o 
   9  -1  10        7.10        2.49      4.00 o 
  -6   0  10        2.55        3.47      2.52 o 
  -5   0  10        0.88        0.33      2.32 o 
  -4   0  10      205.33      191.33      8.31 o 
  -3   0  10       55.32       59.06      2.82 o 
  -2   0  10      158.09      152.44      6.01 o 
  -1   0  10       27.00       27.91      2.06 o 
   0   0  10      285.27      286.37      7.18 o 
   1   0  10      295.28      323.51      7.82 o 
   2   0  10      198.08      197.51      5.72 o 
   3   0  10      257.72      275.18      6.97 o 
   4   0  10        6.80        5.11      2.39 o 
   5   0  10       51.41       55.78      3.29 o 
   6   0  10       28.29       30.09      3.09 o 
   7   0  10        3.96        2.72      2.59 o 
   8   0  10        2.95        2.42      2.59 o 
   9   0  10       12.90        8.74      3.09 o 
  -7   1  10       52.97       43.64      5.08 o 
  -6   1  10        8.31       16.94      3.76 o 
  -5   1  10        6.41        6.05      1.76 o 
  -4   1  10        1.88        2.22      2.47 o 
  -3   1  10       67.76       81.25      6.29 o 
  -2   1  10      102.21       92.57      2.49 o 
  -1   1  10        0.22        0.70      1.51 o 
   0   1  10      349.33      367.66      5.45 o 
   1   1  10      688.25      717.31     10.26 o 
   2   1  10        2.03        5.51      1.85 o 
   3   1  10      180.22      189.13      5.55 o 
   4   1  10       32.26       31.20      3.06 o 
   5   1  10        6.34        9.24      2.18 o 
   6   1  10       22.53       27.09      2.69 o 
   7   1  10        0.09        2.08      2.02 o 
   8   1  10        0.01       -0.47      2.05 o 
   9   1  10        6.03        4.34      3.39 o 
  -7   2  10        0.26        1.95      3.90 o 
  -6   2  10        3.63        2.86      3.39 o 
  -5   2  10       37.33       28.34      3.66 o 
  -4   2  10       16.07       17.15      3.65 o 
  -3   2  10        2.65        1.80      1.41 o 
  -2   2  10        4.47        3.77      1.30 o 
  -1   2  10       84.91       80.56      2.52 o 
   0   2  10       22.16       29.05      1.40 o 
   1   2  10      107.13      117.25      4.58 o 
   2   2  10       10.92        8.27      1.55 o 
   3   2  10      133.54      140.71      7.87 o 
   4   2  10        2.43        2.39      1.92 o 
   5   2  10       53.68       51.37      3.53 o 
   6   2  10       55.43       43.88      3.16 o 
   7   2  10       32.70       32.22      8.87 o 
   8   2  10       32.19       33.51      3.97 o 
  -6   3  10        0.12       -1.34      3.29 o 
  -5   3  10        6.48        7.63      3.02 o 
  -4   3  10       52.50       53.33      2.33 o 
  -3   3  10      233.59      225.05      3.97 o 
  -2   3  10       71.86       68.21      2.20 o 
  -1   3  10       68.98       74.48      2.13 o 
   0   3  10      159.83      148.85      2.74 o 
   1   3  10      166.25      166.04      3.69 o 
   2   3  10     1530.28     1583.03     19.62 o 
   3   3  10       25.28       25.26      3.88 o 
   4   3  10      323.44      331.88      5.86 o 
   5   3  10       29.28       35.26      3.36 o 
   6   3  10       77.75       83.36      4.64 o 
   7   3  10       42.31       41.99      3.93 o 
   8   3  10        1.43        0.64      3.16 o 
   9   3  10        4.59        6.18      4.47 o 
  -6   4  10       50.93       61.32      4.91 o 
  -5   4  10      120.76      116.30      5.62 o 
  -4   4  10      103.36       99.80      5.28 o 
  -3   4  10      757.75      748.79      8.64 o 
  -2   4  10      277.35      268.24      4.12 o 
  -1   4  10        0.02        0.09      1.15 o 
   0   4  10      771.27      760.46     10.53 o 
   1   4  10       11.97       14.96      3.41 o 
   2   4  10        0.10        0.10      1.48 o 
   3   4  10       11.96       13.01      1.83 o 
   4   4  10      300.74      342.30      9.23 o 
   5   4  10       61.64       78.10      3.21 o 
   6   4  10       31.02       30.42      3.56 o 
   7   4  10       26.52       35.93      3.97 o 
   8   4  10        4.58        5.51      3.50 o 
  -6   5  10       37.46       36.68      4.40 o 
  -5   5  10       26.62       24.35      4.86 o 
  -4   5  10       84.81       88.40      3.95 o 
  -3   5  10        0.00       -1.45      1.84 o 
  -2   5  10       95.86       96.90      3.87 o 
  -1   5  10       41.10       46.85      5.26 o 
   0   5  10      913.29      853.88     11.72 o 
   1   5  10        3.22        0.23      1.47 o 
   2   5  10       19.13       22.63      1.94 o 
   3   5  10       26.71       30.56      2.69 o 
   4   5  10        1.01        0.55      1.89 o 
   5   5  10       81.22       88.74      3.47 o 
   6   5  10        5.29        5.86      2.28 o 
   7   5  10        7.73        4.97      3.33 o 
   8   5  10       14.68       23.70      4.24 o 
  -5   6  10       24.91       21.34      4.87 o 
  -4   6  10       84.19       92.37      5.92 o 
  -3   6  10       35.91       33.99      3.83 o 
  -2   6  10       74.44       86.18      5.31 o 
  -1   6  10      212.77      207.14      4.62 o 
   0   6  10        2.33        4.51      1.80 o 
   1   6  10       27.53       26.20      2.08 o 
   2   6  10        2.44        2.79      1.78 o 
   3   6  10      587.38      560.74      8.90 o 
   4   6  10      125.90      136.42      5.84 o 
   5   6  10       26.68       35.93      7.09 o 
   6   6  10       28.06       29.37      2.88 o 
   7   6  10      157.63      180.06      7.47 o 
  -5   7  10       60.04       62.13      5.51 o 
  -4   7  10        5.47        6.05      3.76 o 
  -3   7  10       46.20       38.29      4.44 o 
  -2   7  10      201.88      183.99      7.60 o 
  -1   7  10      110.47      108.73      5.65 o 
   0   7  10        2.59        4.13      1.76 o 
   1   7  10       70.61       63.73      3.18 o 
   2   7  10        3.80        2.32      2.13 o 
   3   7  10      178.84      163.08      4.51 o 
   4   7  10        7.04        4.93      2.13 o 
   5   7  10       65.27       65.44      3.58 o 
   6   7  10        0.62       -2.49      3.33 o 
   7   7  10       64.12       55.34      5.28 o 
  -4   8  10       44.63       41.79      5.24 o 
  -3   8  10       14.79       15.80      4.24 o 
  -2   8  10       19.64       18.12      4.10 o 
  -1   8  10       49.28       46.70      4.64 o 
   0   8  10        2.55        0.47      3.93 o 
   1   8  10       20.60       29.26      2.85 o 
   2   8  10      113.88      104.35      5.28 o 
   3   8  10       21.29       22.86      2.84 o 
   4   8  10       13.42        8.83      2.47 o 
   5   8  10        0.00        3.00      2.73 o 
   6   8  10        1.91        0.13      3.87 o 
  -2   9  10        3.19       -1.11      3.90 o 
  -1   9  10       17.24       18.49      5.01 o 
   0   9  10        0.02        1.78      3.63 o 
   1   9  10        0.76       -2.06      2.61 o 
   2   9  10       43.74       36.32      3.13 o 
   3   9  10       18.51       17.71      3.38 o 
   4   9  10        1.99       -2.06      2.84 o 
  -1  -6  11        6.14        7.80      4.00 o 
   0  -6  11       82.70       77.57      5.48 o 
   1  -6  11       63.11       58.43      4.87 o 
   2  -6  11        6.30        3.36      3.97 o 
   3  -6  11        2.64        4.13      4.27 o 
   4  -6  11        0.61        3.76      4.57 o 
  -3  -5  11        0.24       -3.26      3.73 o 
  -2  -5  11        0.82        3.50      3.63 o 
  -1  -5  11        0.47        2.62      3.43 o 
   0  -5  11      226.17      243.60      8.21 o 
   1  -5  11       47.51       53.85      3.31 o 
   2  -5  11        7.98        8.64      2.64 o 
   3  -5  11       14.08       24.37      4.17 o 
   4  -5  11        1.20        0.47      3.13 o 
   5  -5  11        1.91        2.99      3.56 o 
   6  -5  11        7.03       -1.75      3.73 o 
  -4  -4  11       27.48       38.57      3.43 o 
  -3  -4  11        0.00        3.13      3.50 o 
  -2  -4  11       27.37       26.52      4.03 o 
  -1  -4  11       38.72       34.56      4.03 o 
   0  -4  11       23.80       31.03      4.34 o 
   1  -4  11        2.40        0.33      2.13 o 
   2  -4  11        1.19        0.06      1.78 o 
   3  -4  11       40.67       44.07      8.37 o 
   4  -4  11       87.65       84.77      4.98 o 
   5  -4  11       41.88       38.86      4.71 o 
   6  -4  11        9.34       13.51      3.70 o 
   7  -4  11       17.98       14.79      4.81 o 
  -5  -3  11       84.41      102.17      4.52 o 
  -4  -3  11       10.29        6.67      2.53 o 
  -3  -3  11       19.62       17.77      4.24 o 
  -2  -3  11        3.30        7.33      3.26 o 
   0  -3  11       39.96       41.38      2.49 o 
   1  -3  11       66.56       67.42      2.89 o 
   2  -3  11      144.68      136.42      3.85 o 
   3  -3  11        8.63        8.30      1.99 o 
   4  -3  11        0.81        2.17      3.26 o 
   5  -3  11        1.62       -1.08      2.66 o 
   6  -3  11       17.39       19.39      4.13 o 
   7  -3  11       24.97       23.36      3.97 o 
  -5  -2  11       53.37       60.94      3.62 o 
  -4  -2  11       71.33       64.33      3.47 o 
  -3  -2  11        2.40       -1.11      1.67 o 
  -2  -2  11        1.07        0.12      1.88 o 
  -1  -2  11      836.37      896.49     18.04 o 
   0  -2  11      175.06      193.82      6.63 o 
   1  -2  11        5.90        7.97      2.72 o 
   2  -2  11       62.54       63.38      3.90 o 
   3  -2  11      191.76      187.11      6.06 o 
   4  -2  11        0.44       -0.67      2.18 o 
   5  -2  11       66.18       67.90      3.98 o 
   6  -2  11       17.93       15.90      3.09 o 
   7  -2  11        0.07        0.64      3.53 o 
   8  -2  11       67.36       55.68      5.35 o 
  -6  -1  11       53.35       53.64     12.72 o 
  -5  -1  11        3.06        3.97      2.45 o 
  -4  -1  11        0.23       -0.62      2.11 o 
  -3  -1  11      183.60      162.69     12.38 o 
  -2  -1  11      287.27      280.72      5.76 o 
  -1  -1  11        9.69        6.82      2.05 o 
   0  -1  11       47.82       45.56      3.66 o 
   1  -1  11       17.38       11.36      2.62 o 
   2  -1  11        2.29        2.99      2.22 o 
   3  -1  11       16.51       21.11      2.69 o 
   4  -1  11      105.61      111.02      4.61 o 
   5  -1  11      269.74      280.99      7.41 o 
   6  -1  11       66.94       65.63      4.03 o 
   7  -1  11       76.56       71.82      4.44 o 
   8  -1  11       18.01       14.79      3.26 o 
  -6   0  11        0.41        0.00      2.46 o 
  -5   0  11        0.00       -3.19      2.13 o 
  -4   0  11       33.15       28.21      5.87 o 
  -3   0  11        0.39       -0.48      2.00 o 
  -2   0  11        5.17        7.79      3.31 o 
  -1   0  11       39.77       45.97      3.55 o 
   0   0  11       12.40       16.00      2.66 o 
   1   0  11        0.12       -0.81      2.02 o 
   2   0  11       92.90       97.91      4.34 o 
   3   0  11       22.80       29.35      2.86 o 
   4   0  11       61.26       59.45      3.83 o 
   5   0  11      101.06       98.41      4.71 o 
   6   0  11        2.46        2.62      2.18 o 
   7   0  11        1.35       -0.81      2.62 o 
   8   0  11        4.29        4.71      3.29 o 
   9   0  11        9.02        7.70      3.80 o 
  -6   1  11        1.24       -0.57      3.56 o 
  -5   1  11       25.95       22.46      5.03 o 
  -4   1  11      167.78      151.47      4.30 o 
  -3   1  11       32.78       34.10      4.72 o 
  -2   1  11        2.82        1.54      1.43 o 
  -1   1  11        1.57        2.27      1.46 o 
   0   1  11      552.45      532.97      7.99 o 
   1   1  11       42.23       42.45      2.49 o 
   2   1  11      421.68      429.72      9.68 o 
   3   1  11       74.53       76.03      3.87 o 
   4   1  11        0.68       -0.50      1.98 o 
   5   1  11       17.88       24.67      2.76 o 
   6   1  11      107.85      106.21      4.57 o 
   7   1  11        0.78        1.65      2.69 o 
   8   1  11        1.48        0.44      2.79 o 
   9   1  11        8.76        5.75      3.50 o 
  -6   2  11        3.88       -0.37      3.46 o 
  -5   2  11        7.10       10.15      3.39 o 
  -4   2  11        2.01        2.73      2.77 o 
  -3   2  11       72.43       75.02      2.44 o 
  -2   2  11      215.27      213.81      3.71 o 
  -1   2  11        9.83       13.03      1.39 o 
   0   2  11       38.11       44.61      1.74 o 
   1   2  11        0.75        1.61      1.46 o 
   2   2  11        1.84        2.67      1.45 o 
   3   2  11      227.16      234.77      4.76 o 
   4   2  11      134.36      145.77      5.21 o 
   5   2  11       91.22       82.70      4.14 o 
   6   2  11      262.48      257.63      7.14 o 
   7   2  11        5.42        1.38      2.69 o 
   8   2  11       31.21       25.28      3.43 o 
  -6   3  11       22.93       18.29      4.07 o 
  -5   3  11        7.60        8.03      3.93 o 
  -4   3  11        1.62       -1.88      1.78 o 
  -3   3  11       85.49       83.39      4.39 o 
  -2   3  11        2.93        3.92      1.49 o 
  -1   3  11       76.90       85.93      2.37 o 
   0   3  11        9.01        8.55      1.25 o 
   1   3  11        7.19        7.85      2.39 o 
   2   3  11      411.10      407.44      6.70 o 
   3   3  11       42.73       40.55      2.84 o 
   4   3  11        0.01        1.04      1.52 o 
   5   3  11        0.01        2.02      2.18 o 
   6   3  11      131.74      140.13      5.38 o 
   7   3  11       71.29       79.65      5.01 o 
   8   3  11       25.75       33.75      4.20 o 
   9   3  11        8.77       10.92      4.07 o 
  -6   4  11        1.28        1.01      4.44 o 
  -5   4  11      132.42      110.45      5.82 o 
  -4   4  11       57.77       57.36      3.05 o 
  -3   4  11      128.70      121.18      2.98 o 
  -2   4  11      158.32      154.11      3.25 o 
  -1   4  11      164.89      161.65      4.23 o 
   0   4  11       58.48       69.00      4.27 o 
   1   4  11       10.12        9.84      1.75 o 
   2   4  11        0.13        0.51      1.60 o 
   3   4  11       17.98       20.20      1.95 o 
   4   4  11        2.25        1.95      1.80 o 
   5   4  11       15.37       18.72      2.35 o 
   6   4  11       17.02       14.82      3.29 o 
   7   4  11        3.98        4.67      3.16 o 
   8   4  11        4.25       -0.81      3.43 o 
  -5   5  11       14.31       17.51      4.34 o 
  -4   5  11        7.86        8.76      2.35 o 
  -3   5  11        4.58        1.81      2.86 o 
  -2   5  11        0.02       -0.97      1.83 o 
  -1   5  11       46.38       48.92      4.87 o 
   0   5  11       66.18       62.14      2.63 o 
   1   5  11       17.19       19.06      1.95 o 
   2   5  11        7.69        7.37      1.68 o 
   3   5  11       37.98       33.20      2.29 o 
   4   5  11        6.12        3.81      2.87 o 
   5   5  11      249.69      270.84      5.75 o 
   6   5  11       52.30       55.60      3.27 o 
   7   5  11        1.98        1.95      3.29 o 
   8   5  11       18.16       11.03      3.97 o 
  -5   6  11        0.24        0.30      4.50 o 
  -4   6  11        5.17       14.49      3.76 o 
  -3   6  11        8.69        7.90      3.33 o 
  -2   6  11       51.71       43.57      4.07 o 
  -1   6  11      149.61      144.99      4.01 o 
   0   6  11       40.95       36.62      3.48 o 
   1   6  11      134.97      119.61      3.74 o 
   2   6  11        0.56        0.59      1.67 o 
   3   6  11       68.31       66.28      3.08 o 
   4   6  11        6.99        5.45      2.24 o 
   5   6  11       68.23       73.04      8.27 o 
   6   6  11        5.08        7.06      2.57 o 
   7   6  11       10.04       11.90      3.90 o 
  -4   7  11       24.25       18.49      5.01 o 
  -3   7  11       41.59       41.32      5.14 o 
  -2   7  11       22.99       26.22      3.93 o 
  -1   7  11       40.57       41.11      4.81 o 
   0   7  11       12.20       10.36      2.31 o 
   1   7  11        5.87        4.03      2.64 o 
   2   7  11       40.45       41.49      2.80 o 
   3   7  11       52.61       49.52      3.75 o 
   4   7  11       77.40       62.54      3.45 o 
   5   7  11        8.61        6.99      2.99 o 
   6   7  11       42.18       42.66      4.86 o 
  -3   8  11        0.39        0.74      3.83 o 
  -2   8  11       12.04       21.28      4.24 o 
  -1   8  11        0.82        1.41      3.39 o 
   0   8  11        3.60        4.64      3.46 o 
   1   8  11        0.87       -0.09      1.98 o 
   2   8  11       42.34       42.18      3.46 o 
   3   8  11       17.85       18.41      2.90 o 
   4   8  11       10.90        9.23      2.55 o 
   5   8  11       46.24       41.25      3.32 o 
  -1   9  11       22.12       22.89      5.24 o 
   0   9  11        2.23        2.49      3.80 o 
   1   9  11       10.12       16.34      4.13 o 
   2   9  11        0.59        5.83      2.64 o 
   3   9  11        2.02        5.55      2.73 o 
   4   9  11        0.58        0.65      3.02 o 
  -1  -5  12       42.12       40.71      4.77 o 
   0  -5  12       21.01        8.17      3.73 o 
   1  -5  12       35.12       35.46      4.34 o 
   2  -5  12       15.36       13.68      2.61 o 
   3  -5  12        2.32        0.71      3.19 o 
   4  -5  12       12.81        8.03      4.27 o 
   5  -5  12        3.12        6.39      3.87 o 
  -3  -4  12        6.31        5.08      3.93 o 
  -2  -4  12        0.00        0.47      3.53 o 
  -1  -4  12       17.48       10.45      3.66 o 
   0  -4  12        1.03       -0.44      3.09 o 
   1  -4  12        0.56        0.80      2.16 o 
   2  -4  12        0.22        0.48      1.95 o 
   3  -4  12       55.05       55.99      3.16 o 
   4  -4  12       16.24       20.34      4.17 o 
   5  -4  12        0.99        2.96      3.29 o 
   6  -4  12        0.08       -0.87      4.23 o 
  -4  -3  12       49.70       46.50      3.55 o 
  -3  -3  12       40.79       42.16      4.71 o 
  -2  -3  12       33.34       40.07      4.44 o 
  -1  -3  12        1.37        0.17      2.99 o 
   0  -3  12       13.88       13.71      3.36 o 
   1  -3  12        4.15        7.67      3.13 o 
   2  -3  12        3.72        3.08      2.03 o 
   3  -3  12      115.59      110.44      6.83 o 
   4  -3  12        7.91       10.19      2.26 o 
   5  -3  12       85.05       77.78      5.35 o 
   6  -3  12        7.68       15.93      3.60 o 
   7  -3  12        5.19        4.81      3.60 o 
  -5  -2  12       22.14       21.72      3.17 o 
  -4  -2  12       21.96       22.02      2.92 o 
  -3  -2  12        1.91        3.52      2.32 o 
  -2  -2  12        8.29        5.45      3.16 o 
  -1  -2  12      274.48      264.27      8.25 o 
   0  -2  12        1.51       -0.74      2.66 o 
   1  -2  12      101.67      102.78      5.15 o 
   2  -2  12       85.56       91.87      4.84 o 
   3  -2  12       12.14       11.66      2.82 o 
   4  -2  12        0.00       -2.08      2.92 o 
   5  -2  12       17.38       16.19      2.24 o 
   6  -2  12        3.10        1.28      2.72 o 
   7  -2  12        1.15        0.07      2.92 o 
   8  -2  12        2.24       -1.92      4.10 o 
  -5  -1  12       92.90       88.46      9.01 o 
  -4  -1  12       19.67       20.66      4.49 o 
  -3  -1  12       21.77       13.64      2.08 o 
  -2  -1  12      637.59      625.91      9.92 o 
  -1  -1  12       19.77       24.13      3.36 o 
   0  -1  12       17.46       16.64      3.16 o 
   1  -1  12        0.00        0.94      2.59 o 
   2  -1  12       58.34       58.17      4.30 o 
   3  -1  12       62.24       63.38      3.97 o 
   4  -1  12        8.58        9.61      2.55 o 
   5  -1  12        6.37        4.94      3.02 o 
   6  -1  12        2.11        3.13      3.02 o 
   7  -1  12       74.65       58.17      4.67 o 
   8  -1  12       31.26       28.71      3.76 o 
  -5   0  12       39.25       49.20      3.40 o 
  -4   0  12       34.07       34.52      2.89 o 
  -3   0  12       33.10       32.41      2.67 o 
  -2   0  12       23.00       25.47      2.40 o 
  -1   0  12        0.45       -0.54      1.49 o 
   0   0  12      211.01      223.62      7.03 o 
   1   0  12       63.99       65.40      4.00 o 
   2   0  12      246.14      268.83      7.51 o 
   3   0  12       55.86       57.80      3.77 o 
   4   0  12       32.73       37.89      3.29 o 
   5   0  12       58.58       59.24      3.77 o 
   6   0  12      108.45       96.49      4.61 o 
   7   0  12        2.78        3.83      3.06 o 
   8   0  12       21.45       12.00      3.09 o 
  -6   1  12       57.00       63.91      5.58 o 
  -5   1  12        2.23        0.82      2.35 o 
  -4   1  12        0.01        0.49      2.14 o 
  -3   1  12        7.93        5.43      2.26 o 
  -2   1  12        1.30        0.76      1.53 o 
  -1   1  12      118.53      119.99      2.91 o 
   0   1  12        1.89        2.10      1.59 o 
   1   1  12      216.08      209.48      6.43 o 
   2   1  12        0.04        2.32      2.22 o 
   3   1  12      119.91      134.38      5.15 o 
   4   1  12       14.62       18.22      2.76 o 
   5   1  12       16.91       17.48      2.79 o 
   6   1  12       23.57       25.31      3.09 o 
   7   1  12        4.98        3.53      3.02 o 
  -6   2  12        0.00       -1.65      3.73 o 
  -5   2  12        1.42        0.94      3.43 o 
  -4   2  12        0.76        1.76      2.09 o 
  -3   2  12      210.00      184.28      6.14 o 
  -2   2  12       83.57       84.66      2.67 o 
  -1   2  12      245.43      239.65      6.04 o 
   0   2  12       11.72       13.05      1.79 o 
   1   2  12      183.28      191.54      4.28 o 
   2   2  12       66.85       70.75      2.79 o 
   3   2  12      135.82      155.83      5.52 o 
   4   2  12      276.87      300.96      8.05 o 
   5   2  12        4.43        5.98      2.42 o 
   6   2  12       17.56       14.89      3.16 o 
   7   2  12       20.92       13.28      3.16 o 
   8   2  12        4.42        2.55      3.06 o 
  -5   3  12        8.92       12.67      3.66 o 
  -4   3  12       43.25       46.47      3.66 o 
  -3   3  12      148.02      121.27      3.28 o 
  -2   3  12      383.69      383.67      6.96 o 
  -1   3  12      408.97      396.22      5.42 o 
   0   3  12       13.45       14.49      1.99 o 
   1   3  12        3.64        6.17      1.66 o 
   2   3  12        2.10        2.18      1.57 o 
   3   3  12       12.33       12.98      1.89 o 
   4   3  12       16.48       15.99      2.22 o 
   5   3  12       17.83       16.50      2.79 o 
   6   3  12       23.53       23.97      3.03 o 
   7   3  12        6.76        3.80      2.55 o 
   8   3  12        0.49        2.66      2.69 o 
  -5   4  12       63.26       65.06      4.98 o 
  -4   4  12       31.87       28.47      3.70 o 
  -3   4  12      232.07      221.48      4.18 o 
  -2   4  12       24.94       27.67      2.07 o 
  -1   4  12       81.23       84.39      6.15 o 
   0   4  12      630.11      608.12     14.46 o 
   1   4  12        1.40        1.17      1.58 o 
   2   4  12      277.24      295.94      7.68 o 
   3   4  12        0.20        1.56      1.66 o 
   4   4  12       30.49       30.96      2.31 o 
   5   4  12        0.02        0.71      1.78 o 
   6   4  12        2.09       -0.78      1.88 o 
   7   4  12       45.43       54.70      4.77 o 
   8   4  12        1.48       -1.21      3.60 o 
  -4   5  12       33.58       31.06      4.57 o 
  -3   5  12      146.01      153.59      6.76 o 
  -2   5  12       19.11       15.92      2.26 o 
  -1   5  12      218.60      218.43      4.92 o 
   0   5  12      493.33      499.89     15.02 o 
   1   5  12      499.64      495.97      8.04 o 
   2   5  12       18.62       24.36      2.14 o 
   3   5  12      203.67      197.67      4.81 o 
   4   5  12        9.79        7.34      1.98 o 
   5   5  12      441.33      455.86      9.82 o 
   6   5  12       23.16       28.22      3.38 o 
   7   5  12        2.13        7.80      3.66 o 
   8   5  12       10.01        9.78      4.97 o 
  -4   6  12       44.85       54.66      5.48 o 
  -3   6  12        6.74        5.31      4.00 o 
  -2   6  12       31.24       29.01      4.44 o 
  -1   6  12        0.45       -1.14      1.93 o 
   1   6  12      188.86      167.86      4.33 o 
   2   6  12       66.74       61.86      4.81 o 
   3   6  12       71.66       58.54      2.95 o 
   4   6  12        5.42        5.35      2.38 o 
   5   6  12       17.50       17.56      2.54 o 
   6   6  12        9.32        8.01      3.45 o 
   7   6  12        5.33        4.17      3.73 o 
  -4   7  12       13.19       13.38      5.04 o 
  -3   7  12        1.93        5.44      3.76 o 
  -2   7  12      137.42      136.66      6.63 o 
  -1   7  12       50.30       47.10      5.08 o 
   0   7  12       20.58       20.59      2.31 o 
   1   7  12       27.87       28.60      2.47 o 
   2   7  12       51.87       52.32      2.97 o 
   3   7  12        0.13        1.97      2.20 o 
   4   7  12      368.15      346.58      7.20 o 
   5   7  12        1.09        0.17      2.61 o 
   6   7  12       21.52       18.33      5.06 o 
  -2   8  12        0.24       -0.94      4.50 o 
  -1   8  12        8.93        6.72      3.80 o 
   0   8  12       23.33       19.50      4.00 o 
   1   8  12        5.86        4.85      2.63 o 
   2   8  12        2.32        0.64      2.16 o 
   3   8  12        1.69        0.57      2.46 o 
   4   8  12        0.69       -0.55      2.45 o 
   5   8  12       21.17       24.02      3.36 o 
   0   9  12        0.30        2.02      4.81 o 
   1   9  12       23.12       15.90      5.04 o 
   2   9  12       14.24       17.33      2.86 o 
   3   9  12       38.34       45.67      3.81 o 
   0  -5  13        2.29        6.59      3.97 o 
   1  -5  13       10.86        4.37      4.57 o 
   2  -5  13       31.10       35.88      3.49 o 
   3  -5  13        1.34       -0.24      4.13 o 
  -2  -4  13       21.21       18.86      4.47 o 
  -1  -4  13        6.93        6.99      3.90 o 
   0  -4  13        7.09        7.86      3.70 o 
   1  -4  13       94.71       98.29      5.75 o 
   2  -4  13        4.73        1.58      2.63 o 
   3  -4  13       47.83       47.84      3.27 o 
   4  -4  13        0.01       -0.94      3.13 o 
   5  -4  13       40.94       47.10      4.74 o 
  -3  -3  13       36.24       36.04      4.84 o 
  -2  -3  13       25.73       17.65      4.07 o 
  -1  -3  13        6.73        9.55      3.60 o 
   0  -3  13       51.22       49.89      4.57 o 
   1  -3  13       88.77       96.30      3.68 o 
   2  -3  13       96.38      108.91     10.49 o 
   3  -3  13       12.76       11.81      2.35 o 
   4  -3  13        2.97        4.74      2.28 o 
   5  -3  13       20.52       17.58      4.17 o 
   6  -3  13       11.16       13.78      3.70 o 
  -4  -2  13      105.66      113.23      6.88 o 
  -3  -2  13       10.97       10.22      2.68 o 
  -2  -2  13        6.93        7.26      3.46 o 
  -1  -2  13       11.32        5.21      3.36 o 
   0  -2  13      272.43      279.40      8.69 o 
   1  -2  13       27.73       32.74      3.80 o 
   2  -2  13      119.67      114.49      5.58 o 
   3  -2  13       13.13       12.03      3.06 o 
   4  -2  13       28.81       28.77      3.50 o 
   5  -2  13        7.45        5.79      2.18 o 
   6  -2  13       37.23       42.32      4.07 o 
   7  -2  13       12.93       15.80      3.56 o 
  -4  -1  13        3.93        3.55      2.13 o 
  -3  -1  13       20.02       12.94      2.80 o 
  -2  -1  13       29.66       23.27      2.63 o 
  -1  -1  13      125.43      126.77      5.99 o 
   0  -1  13       44.49       45.89      4.10 o 
   1  -1  13        0.05        0.20      2.69 o 
   2  -1  13       24.46       30.22      3.46 o 
   3  -1  13       40.79       33.99      3.50 o 
   4  -1  13       29.89       37.52      4.00 o 
   5  -1  13       43.81       44.51      4.20 o 
   6  -1  13       26.11       24.44      3.90 o 
   7  -1  13       19.92       19.36      3.93 o 
   8  -1  13       35.66       22.35      3.70 o 
  -5   0  13       52.75       55.34      3.98 o 
  -4   0  13       47.26       57.47      7.60 o 
  -3   0  13      306.14      301.60      6.62 o 
  -2   0  13      116.35      128.61      6.59 o 
  -1   0  13       35.57       26.02      3.60 o 
   0   0  13        3.68        0.81      2.69 o 
   1   0  13        1.94        2.32      2.59 o 
   2   0  13        1.07       -0.77      2.42 o 
   3   0  13      109.82       96.16      4.84 o 
   4   0  13      102.99      107.92      5.08 o 
   5   0  13        0.51       -3.46      2.92 o 
   6   0  13       15.52       20.30      3.16 o 
   7   0  13        0.05        4.57      3.36 o 
  -5   1  13        7.10        3.04      2.89 o 
  -4   1  13        5.03        5.29      2.41 o 
  -3   1  13        0.45        2.94      3.19 o 
  -2   1  13        2.15        3.37      2.01 o 
  -1   1  13        0.59       -0.33      1.47 o 
   0   1  13      278.06      281.38      8.11 o 
   1   1  13       31.13       33.28      3.36 o 
   2   1  13        1.67        2.76      2.52 o 
   3   1  13      129.49      133.21      5.48 o 
   4   1  13        0.52       -0.74      2.35 o 
   5   1  13       10.58       11.50      2.76 o 
   6   1  13        0.47        0.50      2.49 o 
   7   1  13       67.49       61.29      4.10 o 
  -5   2  13       33.23       37.28      4.64 o 
  -4   2  13       68.84       65.48      4.74 o 
  -3   2  13       41.69       45.80      3.08 o 
  -2   2  13       89.74       83.12      2.68 o 
  -1   2  13      220.48      230.14      4.06 o 
   0   2  13       55.85       74.26      2.98 o 
   1   2  13        2.28        1.88      1.69 o 
   2   2  13       49.09       51.70      2.64 o 
   3   2  13        6.45        3.66      2.49 o 
   4   2  13      366.24      389.16      9.74 o 
   5   2  13       54.23       54.00      3.87 o 
   6   2  13       33.31       35.63      3.56 o 
   7   2  13        3.93        0.57      2.66 o 
   8   2  13       59.56       53.05      4.03 o 
  -5   3  13        5.69        8.20      3.83 o 
  -4   3  13       20.26       14.25      3.63 o 
  -3   3  13        8.42        7.53      2.34 o 
  -2   3  13        6.18        7.48      1.69 o 
  -1   3  13      255.48      248.48      4.28 o 
   0   3  13      296.77      282.92      5.69 o 
   1   3  13       20.13       19.85      2.06 o 
   2   3  13        2.88        5.74      1.92 o 
   3   3  13        0.35        0.43      1.36 o 
   4   3  13       39.35       43.33      3.63 o 
   5   3  13       13.38       21.78      3.16 o 
   6   3  13       12.42        8.50      2.82 o 
   7   3  13        0.63        0.27      2.62 o 
   8   3  13        5.36        5.48      3.50 o 
  -5   4  13        4.46        5.98      3.76 o 
  -4   4  13       13.13       13.65      3.63 o 
  -3   4  13       11.00       13.46      2.10 o 
  -2   4  13       88.49       94.85      3.73 o 
  -1   4  13       14.49       14.52      2.38 o 
   0   4  13       23.68       20.78      2.12 o 
   1   4  13       16.98       17.17      4.00 o 
   2   4  13      150.37      153.80      5.89 o 
   3   4  13        4.45        8.13      3.53 o 
   4   4  13       17.46       18.01      2.64 o 
   5   4  13       27.11       28.77      2.62 o 
   6   4  13        7.82        7.53      2.82 o 
   7   4  13       10.18        8.54      3.03 o 
   8   4  13        3.65        2.52      3.09 o 
  -3   5  13        9.33        8.30      3.39 o 
  -2   5  13       45.00       41.50      2.71 o 
  -1   5  13       12.04       12.85      2.30 o 
   0   5  13       35.43       32.43      2.42 o 
   1   5  13       70.89       71.96      3.18 o 
   2   5  13      116.84      124.86      3.87 o 
   3   5  13        5.39        6.87      1.97 o 
   4   5  13       51.12       39.71      2.68 o 
   5   5  13       83.53       88.84      3.77 o 
   6   5  13       14.84       14.29      3.36 o 
   7   5  13        0.10        2.55      3.70 o 
  -4   6  13        9.61        8.87      4.67 o 
  -3   6  13        2.82        1.41      4.20 o 
  -2   6  13        0.16       -0.20      3.26 o 
  -1   6  13       18.40       20.64      2.37 o 
   0   6  13       68.51       77.23      3.38 o 
   1   6  13        3.23        1.82      1.92 o 
   2   6  13        5.58        2.35      1.89 o 
   3   6  13       51.24       50.16      6.76 o 
   4   6  13       11.71       15.88      2.54 o 
   5   6  13        2.65        2.88      2.39 o 
   6   6  13       37.79       33.81      3.77 o 
   7   6  13        0.53       -0.94      3.87 o 
  -3   7  13        0.35        1.31      4.67 o 
  -2   7  13       23.68       25.58      4.97 o 
  -1   7  13       25.65       26.82      4.17 o 
   0   7  13        0.06       -2.11      2.39 o 
   1   7  13        3.68        3.42      2.06 o 
   2   7  13        6.91       10.07      2.23 o 
   3   7  13        2.63        3.02      2.16 o 
   4   7  13       17.39       17.35      2.30 o 
   5   7  13       15.05       14.59      2.80 o 
   6   7  13       21.86       20.17      3.34 o 
  -2   8  13        5.99       13.58      5.14 o 
  -1   8  13       14.91       19.39      4.27 o 
   0   8  13        8.73        8.67      3.83 o 
   1   8  13       24.50       21.48      4.24 o 
   2   8  13        0.06       -0.50      2.23 o 
   3   8  13       62.75       61.23      3.87 o 
   4   8  13       17.63       14.95      3.04 o 
   0  -4  14       36.86       34.79      4.77 o 
   1  -4  14       23.13       27.90      4.47 o 
   2  -4  14        0.13        1.28      2.63 o 
   3  -4  14        0.48       -0.18      2.39 o 
   4  -4  14        4.66        6.76      4.44 o 
  -2  -3  14        0.44        1.88      3.90 o 
  -1  -3  14       19.77       24.34      4.30 o 
   0  -3  14        0.82        1.11      3.56 o 
   1  -3  14        5.74        3.43      2.56 o 
   2  -3  14        1.62        0.74      3.81 o 
   3  -3  14       31.20       32.99      2.97 o 
   4  -3  14       14.15       11.42      2.43 o 
   5  -3  14       16.20       14.59      3.66 o 
   6  -3  14        0.01       -0.27      3.39 o 
  -3  -2  14       84.26       91.39      6.19 o 
  -2  -2  14       31.63       32.91      4.44 o 
  -1  -2  14      143.76      151.97      7.00 o 
   0  -2  14      111.85      109.27      6.05 o 
   1  -2  14       10.39       14.76      3.60 o 
   2  -2  14        0.43        2.18      3.13 o 
   3  -2  14        8.94        5.92      3.19 o 
   4  -2  14        6.77        5.24      3.09 o 
   5  -2  14       10.78        9.52      2.73 o 
   6  -2  14        0.64        1.51      3.66 o 
  -4  -1  14       45.25       54.49      5.13 o 
  -3  -1  14        3.69        1.79      2.51 o 
  -2  -1  14        3.48        7.33      3.53 o 
  -1  -1  14      236.03      227.47      8.11 o 
   0  -1  14      168.55      169.19      6.93 o 
   1  -1  14      140.76      148.37      6.39 o 
   2  -1  14       14.64       16.34      3.36 o 
   3  -1  14        8.52        5.71      2.92 o 
   4  -1  14        1.51        1.24      2.82 o 
   5  -1  14        0.28       -3.13      3.39 o 
   6  -1  14       10.79        7.90      3.83 o 
   7  -1  14       10.78        8.77      3.19 o 
  -4   0  14       18.79       17.89      2.95 o 
  -3   0  14        5.61        3.90      2.52 o 
  -2   0  14       32.94       39.27      3.01 o 
  -1   0  14        3.88        4.47      3.16 o 
   0   0  14       56.63       60.59      4.54 o 
   1   0  14       24.73       24.37      2.89 o 
   2   0  14        0.29       -0.40      2.72 o 
   3   0  14       60.37       68.15      4.47 o 
   4   0  14        1.99        2.86      2.82 o 
   5   0  14       14.02       14.86      3.73 o 
   6   0  14        0.90        1.38      2.86 o 
   7   0  14       22.73       16.97      3.33 o 
  -4   1  14        2.14       -0.37      2.51 o 
  -3   1  14        0.76        3.98      3.34 o 
  -2   1  14       36.56       36.59      2.84 o 
  -1   1  14       50.53       50.13      2.91 o 
   0   1  14       47.48       44.04      3.97 o 
   1   1  14        0.43        2.18      2.62 o 
   2   1  14        0.87       -0.87      2.59 o 
   3   1  14      167.55      158.30      6.16 o 
   4   1  14        8.37       12.23      2.96 o 
   5   1  14        0.58       -1.51      3.19 o 
   6   1  14       17.06       17.28      3.29 o 
   7   1  14        2.43        1.41      2.82 o 
  -4   2  14        1.50        1.22      2.75 o 
  -3   2  14        3.50        0.78      2.27 o 
  -2   2  14        0.61        0.30      1.79 o 
  -1   2  14       56.00       46.15      2.36 o 
   0   2  14      107.35      112.17      4.62 o 
   1   2  14       14.48       13.27      2.22 o 
   2   2  14       22.17       19.97      3.06 o 
   3   2  14        0.61        4.17      2.62 o 
   4   2  14       38.67       38.12      3.63 o 
   5   2  14        5.88        3.56      2.76 o 
   6   2  14        6.23        2.49      3.50 o 
   7   2  14        1.00        2.45      2.92 o 
   8   2  14        1.10        1.48      3.02 o 
  -4   3  14        0.17       -2.18      3.39 o 
  -3   3  14      105.19       91.81      3.78 o 
  -2   3  14        6.57        4.07      1.77 o 
  -1   3  14      254.16      248.33      8.48 o 
   0   3  14       95.79       93.33      5.52 o 
   1   3  14        7.27        9.26      2.14 o 
   2   3  14      108.44      109.64      3.67 o 
   3   3  14       11.28        8.70      2.19 o 
   4   3  14        4.12        4.27      2.69 o 
   5   3  14        2.79        3.23      2.79 o 
   6   3  14        7.72        7.23      3.03 o 
   7   3  14        0.64       -1.81      2.79 o 
   8   3  14        0.06       -1.38      2.99 o 
  -4   4  14        6.13        8.34      3.70 o 
  -3   4  14       20.66       19.67      3.06 o 
  -2   4  14       42.48       43.35      4.37 o 
  -1   4  14      145.28      146.69      5.85 o 
   0   4  14        5.15        5.88      1.95 o 
   1   4  14      142.64      139.92      4.09 o 
   2   4  14      745.87      793.43     11.74 o 
   3   4  14      282.98      284.83      7.05 o 
   4   4  14       25.61       20.32      2.36 o 
   5   4  14       35.71       36.84      3.77 o 
   6   4  14       20.24       18.66      3.39 o 
   7   4  14       86.35       73.30      5.35 o 
  -3   5  14        0.49       -1.65      4.17 o 
  -2   5  14        0.98        1.12      3.39 o 
  -1   5  14        9.75       12.54      2.46 o 
   0   5  14       19.45       15.77      2.36 o 
   1   5  14       39.21       39.55      3.85 o 
   2   5  14      688.70      730.61     15.49 o 
   3   5  14      263.65      261.85      8.08 o 
   4   5  14      129.35      131.30      4.27 o 
   5   5  14        3.47        0.28      2.29 o 
   6   5  14        0.08       -0.10      2.99 o 
   7   5  14       11.14        8.91      4.13 o 
  -3   6  14       13.59       24.27      4.37 o 
  -2   6  14        0.78       -3.26      4.17 o 
  -1   6  14        0.02        0.29      2.13 o 
   0   6  14        7.11        8.89      2.72 o 
   1   6  14      153.29      143.70      5.85 o 
   2   6  14        1.70        2.04      2.23 o 
   3   6  14       31.92       36.96      2.81 o 
   4   6  14       29.06       30.48      3.68 o 
   5   6  14       43.11       39.62      3.08 o 
   6   6  14      135.66      131.51      4.77 o 
  -2   7  14        1.25        0.71      4.60 o 
  -1   7  14        1.35       -0.10      3.56 o 
   0   7  14        0.06        0.85      2.42 o 
   1   7  14       37.33       27.44      2.87 o 
   2   7  14        0.96        0.46      2.30 o 
   3   7  14        0.05        1.98      2.43 o 
   4   7  14       11.27        7.10      2.99 o 
   5   7  14        1.47        1.42      2.76 o 
  -1   8  14        3.95        6.52      4.97 o 
   0   8  14        7.01        9.68      4.10 o 
   1   8  14       67.60       55.97      7.04 o 
   2   8  14        5.34        4.66      2.98 o 
   3   8  14       16.41       17.55      4.02 o 
   4   8  14       14.15       18.87      4.55 o 
  -1  -3  15        7.63        9.98      4.30 o 
   0  -3  15       22.56       24.10      4.57 o 
   1  -3  15      105.39      102.67      6.22 o 
   2  -3  15       88.80       90.34      8.91 o 
   3  -3  15       12.49       13.18      4.07 o 
   4  -3  15      116.30      119.40      4.43 o 
  -2  -2  15       24.24       19.03      4.50 o 
  -1  -2  15        5.46        9.21      3.93 o 
   0  -2  15       40.45       36.37      4.64 o 
   1  -2  15      199.00      205.61      7.94 o 
   2  -2  15       79.96       83.12      6.02 o 
   3  -2  15       26.60       26.29      4.81 o 
   4  -2  15        1.16       -1.41      4.00 o 
   5  -2  15       24.17       21.64      4.25 o 
   6  -2  15        7.82        5.08      3.29 o 
  -3  -1  15       95.05       85.04      6.02 o 
  -2  -1  15       18.79       20.30      4.24 o 
  -1  -1  15       96.21       89.11      5.78 o 
   0  -1  15       11.15       10.72      3.73 o 
   1  -1  15       51.52       63.41      5.01 o 
   2  -1  15        0.00        1.45      3.19 o 
   3  -1  15        1.52       -1.88      3.06 o 
   4  -1  15       17.40       15.53      3.56 o 
   5  -1  15       71.16       57.29      4.64 o 
   6  -1  15        4.88        2.18      3.97 o 
  -3   0  15       22.60       25.98      7.16 o 
  -2   0  15       30.24       27.84      5.50 o 
  -1   0  15       12.59        9.98      3.60 o 
   0   0  15       40.15       42.76      4.37 o 
   1   0  15       11.97       11.97      3.43 o 
   2   0  15       75.94       80.70      5.04 o 
   3   0  15       59.43       64.89      4.74 o 
   4   0  15        0.02       -2.66      2.79 o 
   5   0  15       35.83       30.52      3.90 o 
   6   0  15        6.99        5.58      3.23 o 
   7   0  15        0.07       -0.27      3.16 o 
  -3   1  15       26.25       34.10      3.87 o 
  -2   1  15        2.18        1.26      2.34 o 
  -1   1  15        0.63        4.40      3.26 o 
   0   1  15       10.25        6.45      3.19 o 
   1   1  15       74.65       71.38      4.74 o 
   2   1  15       43.57       51.77      4.30 o 
   3   1  15       30.93       34.22      3.87 o 
   4   1  15        0.83        0.40      2.89 o 
   5   1  15        3.04        1.68      2.92 o 
   6   1  15       62.32       56.55      4.94 o 
   7   1  15       28.81       27.73      4.40 o 
  -4   2  15        7.07        4.99      2.80 o 
  -3   2  15        0.82        0.70      2.77 o 
  -2   2  15       90.28       97.66      5.20 o 
  -1   2  15       11.81        8.24      3.83 o 
   0   2  15       41.70       37.59      3.01 o 
   1   2  15      176.66      159.00      6.39 o 
   2   2  15      205.93      221.22      7.47 o 
   3   2  15       11.59       13.11      3.13 o 
   4   2  15        1.44        1.71      2.79 o 
   5   2  15        0.00        0.77      2.89 o 
   6   2  15        0.90        1.14      3.56 o 
   7   2  15        0.99       -0.54      3.70 o 
  -4   3  15       18.34       17.88      4.34 o 
  -3   3  15       30.38       34.52      3.10 o 
  -2   3  15       77.57       89.78      3.45 o 
  -1   3  15      146.46      139.93      4.49 o 
   0   3  15       96.12      100.43      6.69 o 
   1   3  15       81.89       72.91      3.41 o 
   2   3  15       48.46       50.62      4.17 o 
   3   3  15       11.23        9.18      2.18 o 
   4   3  15      103.02      105.80      5.52 o 
   5   3  15        0.01       -2.18      2.76 o 
   6   3  15        3.34        2.55      3.13 o 
   7   3  15        0.01        1.11      3.09 o 
  -3   4  15       27.60       34.82      4.44 o 
  -2   4  15        8.25        7.77      2.85 o 
  -1   4  15        6.10        8.11      2.27 o 
   0   4  15       21.89       19.48      2.41 o 
   1   4  15        4.75        6.43      2.28 o 
   2   4  15       19.47       19.27      4.00 o 
   3   4  15        4.30        4.97      2.10 o 
   4   4  15      116.52      128.07      4.31 o 
   5   4  15       74.20       73.50      4.94 o 
   6   4  15       26.83       25.41      3.87 o 
   7   4  15       82.85       85.24      5.41 o 
  -3   5  15       18.54       14.62      3.93 o 
  -2   5  15        0.22       -1.59      2.24 o 
  -1   5  15        0.47        1.11      2.61 o 
   0   5  15        3.66        2.26      2.09 o 
   1   5  15        4.75        5.50      2.11 o 
   2   5  15      114.66      115.95      4.07 o 
   3   5  15      124.64      134.08      5.53 o 
   4   5  15        0.14       -2.10      2.26 o 
   5   5  15        4.64        7.34      2.63 o 
   6   5  15        7.96        7.02      3.43 o 
  -2   6  15       46.06       54.46      5.75 o 
  -1   6  15        6.60        5.19      2.65 o 
   0   6  15      161.63      152.41      6.81 o 
   1   6  15        4.58        4.35      2.21 o 
   2   6  15       10.70        7.42      2.50 o 
   3   6  15        1.20        0.51      2.21 o 
   4   6  15        0.34        0.21      2.27 o 
   5   6  15        7.58        5.97      2.72 o 
   6   6  15       44.59       40.65      7.51 o 
  -1   7  15        2.18        3.06      4.71 o 
   0   7  15        0.76       -0.86      2.30 o 
   1   7  15        0.29        1.73      2.28 o 
   2   7  15        1.26        0.73      2.30 o 
   3   7  15        3.69        2.68      2.38 o 
   4   7  15       15.77       14.12      3.28 o 
   1   8  15        1.10        1.83      2.91 o 
   2   8  15        1.81       -1.92      2.69 o 
   0  -2  16        0.03       -0.07      3.90 o 
   1  -2  16       95.15      108.65      6.49 o 
   2  -2  16       13.27       16.07      4.13 o 
   3  -2  16       78.51       85.81      6.46 o 
   4  -2  16       13.21       15.19      4.07 o 
  -1  -1  16        4.26        5.51      3.90 o 
   0  -1  16      142.39      133.63      6.96 o 
   1  -1  16       12.16       12.20      3.93 o 
   2  -1  16        6.97        7.19      3.73 o 
   3  -1  16        0.51        2.92      3.56 o 
   4  -1  16       22.93       23.53      4.07 o 
   5  -1  16        0.16       -0.30      4.17 o 
  -2   0  16       17.74       19.87      4.44 o 
  -1   0  16        1.63       -2.18      3.50 o 
   0   0  16       22.44       29.71      4.30 o 
   1   0  16        0.13        2.12      3.39 o 
   2   0  16        0.84        1.61      3.29 o 
   3   0  16        0.72        0.24      3.26 o 
   4   0  16       19.25       14.02      3.70 o 
   5   0  16        2.40       -0.34      3.29 o 
   6   0  16        1.63       -1.55      3.36 o 
  -2   1  16       38.81       42.97      6.77 o 
  -1   1  16        1.09        3.76      3.53 o 
   0   1  16       21.86       29.18      4.17 o 
   1   1  16       14.32       18.89      3.70 o 
   2   1  16        0.02       -2.29      2.99 o 
   3   1  16       14.31       11.29      3.46 o 
   4   1  16       15.92       15.16      3.63 o 
   5   1  16       26.06       32.00      4.13 o 
   6   1  16       98.14      101.18      6.25 o 
  -3   2  16        5.85        5.59      4.87 o 
  -2   2  16        8.06       10.28      3.17 o 
  -1   2  16       87.64       83.60      3.89 o 
   0   2  16       12.65       17.51      3.66 o 
   1   2  16      216.86      213.68      7.71 o 
   2   2  16      151.59      169.54      6.90 o 
   3   2  16        2.15        1.01      2.96 o 
   4   2  16        4.49        4.97      3.23 o 
   5   2  16        9.21        7.06      3.39 o 
   6   2  16        5.23        4.47      3.33 o 
  -3   3  16       12.08       18.61      2.99 o 
  -2   3  16        0.00       -2.18      4.23 o 
  -1   3  16       57.89       55.91      3.28 o 
   0   3  16       68.30       68.95      6.66 o 
   1   3  16      103.55      108.64      8.51 o 
   2   3  16       12.11       11.75      2.35 o 
   3   3  16        6.31        3.26      3.02 o 
   4   3  16       50.58       54.26      4.57 o 
   5   3  16       39.64       32.81      4.07 o 
   6   3  16        0.60        1.75      3.23 o 
  -2   4  16        6.15        8.01      2.84 o 
  -1   4  16        9.40        9.49      2.72 o 
   0   4  16       31.37       30.98      2.84 o 
   1   4  16        8.66       12.26      2.43 o 
   2   4  16       31.27       29.56      2.74 o 
   3   4  16       73.44       71.20      3.53 o 
   4   4  16       57.92       65.23      5.40 o 
   5   4  16       62.91       64.11      4.98 o 
   6   4  16        0.13        1.31      3.43 o 
  -2   5  16        9.72       12.22      3.33 o 
  -1   5  16        1.51        0.20      2.60 o 
   0   5  16       13.24       10.90      3.85 o 
   1   5  16       32.27       35.33      3.14 o 
   2   5  16       27.63       21.78      3.60 o 
   3   5  16      102.87      113.59      4.30 o 
   4   5  16       17.33       15.96      2.70 o 
   5   5  16       13.77       10.30      3.19 o 
   6   5  16        0.29        0.84      3.50 o 
  -1   6  16       20.84       23.74      3.18 o 
   0   6  16        7.99        4.42      2.65 o 
   1   6  16        7.88        8.22      2.68 o 
   2   6  16      123.39      124.13      6.12 o 
   3   6  16       16.98       12.90      2.89 o 
   4   6  16        0.06        0.88      2.44 o 
   5   6  16        0.07       -2.26      2.51 o 
   0   7  16       23.00       21.59      3.33 o 
   1   7  16        9.09        7.64      2.61 o 
   2   7  16        0.00        0.75      2.41 o 
   3   7  16       52.50       55.18      3.66 o 
   0  -1  17       74.76       80.39      6.19 o 
   1  -1  17        7.20        0.60      3.87 o 
   2  -1  17       22.21       21.85      4.50 o 
   3  -1  17        0.05        1.81      3.83 o 
   4  -1  17        3.10        1.08      3.76 o 
  -1   0  17       37.85       32.00      4.84 o 
   0   0  17        6.01        7.33      3.93 o 
   1   0  17        4.34        6.49      3.90 o 
   2   0  17        5.87       13.95      4.07 o 
   3   0  17       17.78       25.04      4.27 o 
   4   0  17       22.38       30.59      4.47 o 
   5   0  17       29.91       23.40      4.30 o 
  -1   1  17        0.82        2.35      3.83 o 
   0   1  17        5.96        4.97      3.80 o 
   1   1  17        6.99        4.77      3.53 o 
   2   1  17       82.71       88.53      5.75 o 
   3   1  17       15.60       11.33      3.73 o 
   4   1  17        3.46        1.24      3.50 o 
   5   1  17       22.75       19.46      4.10 o 
  -2   2  17       26.77       26.14      3.17 o 
  -1   2  17       10.60        8.91      4.00 o 
   0   2  17        0.10       -0.64      3.43 o 
   1   2  17      313.25      344.03     10.34 o 
   2   2  17       15.41       17.04      3.83 o 
   3   2  17       38.75       34.83      4.37 o 
   4   2  17       43.41       56.04      4.91 o 
   5   2  17       19.22       21.58      4.07 o 
   6   2  17        9.49        9.61      3.76 o 
  -2   3  17        3.14        0.64      4.03 o 
  -1   3  17       15.04       15.87      3.04 o 
   0   3  17        3.25        1.12      2.38 o 
   1   3  17        2.83        0.67      2.54 o 
   2   3  17        0.06       -0.03      3.19 o 
   3   3  17        0.20        0.44      3.19 o 
   4   3  17       78.81       67.62      5.11 o 
   5   3  17       22.78       19.76      4.07 o 
   6   3  17       11.46        8.74      4.50 o 
  -1   4  17       25.89       27.00      3.05 o 
   0   4  17       18.46       14.08      2.71 o 
   1   4  17       46.50       52.87      3.87 o 
   2   4  17        0.58       -0.62      2.54 o 
   3   4  17        0.11       -0.53      2.29 o 
   4   4  17      264.17      291.35      9.46 o 
   5   4  17       75.48       77.23      5.45 o 
  -1   5  17        0.33       -0.46      2.82 o 
   0   5  17       12.31        9.99      2.71 o 
   1   5  17        0.00       -2.00      2.55 o 
   2   5  17       60.67       55.67      3.49 o 
   3   5  17       19.86       18.63      4.71 o 
   4   5  17       27.48       17.20      6.17 o 
   5   5  17        7.72       -1.04      3.60 o 
   0   6  17       14.07        9.78      4.69 o 
   1   6  17        5.04        7.10      2.65 o 
   2   6  17       87.78       87.21      4.31 o 
   3   6  17        2.81        5.88      2.66 o 
   2   0  18       24.58       19.76      4.61 o 
   3   0  18        7.95        5.58      4.07 o 
   0   1  18        0.40        2.22      4.07 o 
   1   1  18        2.06        0.71      4.64 o 
   2   1  18       14.08       14.72      4.17 o 
   3   1  18       25.47       17.88      4.34 o 
   4   1  18       59.28       62.70      5.58 o 
   0   2  18       17.34       19.80      4.44 o 
   1   2  18       10.37       14.22      4.00 o 
   2   2  18       18.42       19.73      4.17 o 
   3   2  18       31.41       38.09      4.77 o 
   4   2  18       22.44       24.10      4.47 o 
   0   3  18        6.92        2.95      2.93 o 
   1   3  18        6.90        9.07      3.87 o 
   2   3  18       33.61       42.99      4.74 o 
   3   3  18        0.92       -3.36      3.43 o 
   4   3  18        2.85       -1.01      3.53 o 
   0   4  18       11.83       12.49      3.16 o 
   1   4  18       42.42       37.00      3.87 o 
   2   4  18       40.15       39.16      5.19 o 
   3   4  18       33.29       31.83      4.44 o 
   4   4  18       17.46       13.88      4.03 o 
   1   5  18       30.29       35.55      3.39 o 
   2   5  18        1.72        3.65      2.91 o 
   3   5  18       13.84       13.17      3.16 o 
                                                 
